# Supplementary material for: Tetra­aqua­bis­[2-(4-pyridyl­sulfan­yl)acetato-κN]nickel(II)
Source: Acta Crystallogr Sect E Struct Rep Online. 2011 May 25;67(Pt 6):m795. doi: 10.1107/S1600536811019131 (PMC3120356; doi:10.1107/S1600536811019131)
Supplement: Supplementary file 1 [file e-67-0m795-sup1.cif]

##############################################################################
#                                                                            #
# This CIF contains the data in a paper accepted for publication in          #
# Acta Crystallographica Section E. It conforms to the requirements of       #
# Notes for Authors for Acta Crystallographica Section E, and has been       #
# peer reviewed under the auspices of the IUCr Commission on Journals.       #
#                                                                            #
# Full details of the Crystallographic Information File format               #
# are given in the paper "The Crystallographic Information File (CIF):       #
# a New Standard Archive File for Crystallography" by S. R. Hall, F. H.      #
# Allen and I. D. Brown [Acta Cryst. (1991), A47, 655-685].                  #
#                                                                            #
# The current version of the core CIF dictionary is obtainable from          #
# ftp://ftp.iucr.org/pub/cif_core.dic.                                       #
#                                                                            #
# Software is freely available for graphical display of the structure(s)     #
# in this CIF. For information consult the CIF software page                 #
# http://www.iucr.org/resources/cif/software.                                #
#                                                                            #
# This file may be used for bona fide research purposes within the           #
# scientific community so long as proper attribution is given to the journal # 
# article from which it was obtained.                                        #
#                                                                            #
##############################################################################
data_I
_audit_creation_method     SHELXL-97
_chemical_name_systematic
;
Tetraaquabis[2-(4-pyridylsulfanyl)acetato-\k<i>N</i>]nickel(II)
;
_chemical_name_common     ?
_chemical_formula_moiety     'C14 H20 N2 Ni O8 S2'
_chemical_formula_sum     'C14 H20 N2 Ni O8 S2'
_chemical_formula_iupac     '[Ni (C7 H6 N O2 S)2 (H2 O)4]'
_chemical_formula_weight     467.15
_chemical_melting_point     ?
_symmetry_cell_setting     triclinic
_symmetry_space_group_name_H-M     'P -1'
_symmetry_space_group_name_Hall     '-P 1'
loop_
    _symmetry_equiv_pos_as_xyz
    'x, y, z'
    '-x, -y, -z'
_cell_length_a     6.3577(4)
_cell_length_b     7.0330(5)
_cell_length_c     11.7624(8)
_cell_angle_alpha     92.7130(10)
_cell_angle_beta     103.4400(10)
_cell_angle_gamma     115.1200(10)
_cell_volume     456.75(5)
_cell_formula_units_Z     1
_cell_measurement_reflns_used     2208
_cell_measurement_theta_min     3.24
_cell_measurement_theta_max     27.76
_cell_measurement_temperature     296(2)
_exptl_crystal_description     block
_exptl_crystal_colour     blue
_exptl_crystal_size_max     0.22
_exptl_crystal_size_mid     0.20
_exptl_crystal_size_min     0.14
_exptl_crystal_density_diffrn     1.698
_exptl_crystal_density_meas     ?
_exptl_crystal_density_method     'not measured'
_exptl_crystal_F_000     242
_exptl_absorpt_coefficient_mu     1.337
_exptl_absorpt_correction_type     multi-scan
_exptl_absorpt_process_details     '(SADABS; Bruker, 2001)'
_exptl_absorpt_correction_T_min     0.7575
_exptl_absorpt_correction_T_max     0.8349
_exptl_special_details
;
;
_diffrn_ambient_temperature     296(2)
_diffrn_radiation_type     MoK\a
_diffrn_radiation_wavelength     0.71073
_diffrn_radiation_source     'fine-focus sealed tube'
_diffrn_radiation_monochromator     graphite
_diffrn_measurement_device_type     'Bruker APEXII CCD area-detector'
_diffrn_measurement_method     '\f and \w'
_diffrn_detector_area_resol_mean     ?
_diffrn_reflns_number     2358
_diffrn_reflns_av_R_equivalents     0.0082
_diffrn_reflns_av_sigmaI/netI     0.0136
_diffrn_reflns_theta_min     1.81
_diffrn_reflns_theta_max     25.01
_diffrn_reflns_theta_full     25.01
_diffrn_measured_fraction_theta_max     0.994
_diffrn_measured_fraction_theta_full     0.994
_diffrn_reflns_limit_h_min     -7
_diffrn_reflns_limit_h_max     7
_diffrn_reflns_limit_k_min     -5
_diffrn_reflns_limit_k_max     8
_diffrn_reflns_limit_l_min     -13
_diffrn_reflns_limit_l_max     13
_diffrn_standards_number     ?
_diffrn_standards_interval_count     ?
_diffrn_standards_interval_time     ?
_diffrn_standards_decay_%     ?
_refine_special_details
;
Refinement of <i>F</i>^2^ against ALL reflections. The weighted <i>R</i>-factor
<i>wR</i> and goodness of fit <i>S</i> are based on <i>F</i>^2^, conventional
<i>R</i>-factors <i>R</i> are based on <i>F</i>, with <i>F</i> set to zero for
negative <i>F</i>^2^. The threshold expression of <i>F</i>^2^ >
\s(<i>F</i>^2^) is used only for calculating <i>R</i>-factors(gt) <i>etc</i>.
and is not relevant to the choice of reflections for refinement.
<i>R</i>-factors based on <i>F</i>^2^ are statistically about twice as large
as those based on <i>F</i>, and <i>R</i>- factors based on ALL data will be
even larger.
;
_reflns_number_total     1610
_reflns_number_gt     1525
_reflns_threshold_expression     I>2\s(I)
_refine_ls_structure_factor_coef     Fsqd
_refine_ls_matrix_type     full
_refine_ls_R_factor_all     0.0239
_refine_ls_R_factor_gt     0.0224
_refine_ls_wR_factor_gt     0.0595
_refine_ls_wR_factor_ref     0.0608
_refine_ls_goodness_of_fit_ref     1.053
_refine_ls_restrained_S_all     1.053
_refine_ls_number_reflns     1610
_refine_ls_number_parameters     124
_refine_ls_number_restraints     0
_refine_ls_hydrogen_treatment     constr
_refine_ls_weighting_scheme     calc
_refine_ls_weighting_details
         'calc w=1/[\s^2^(Fo^2^)+(0.0331P)^2^+0.2312P] where P=(Fo^2^+2Fc^2^)/3'
_atom_sites_solution_hydrogens     geom
_atom_sites_solution_primary     direct
_atom_sites_solution_secondary     difmap
_refine_ls_shift/su_max     0.001
_refine_ls_shift/su_mean     0.000
_refine_diff_density_max     0.221
_refine_diff_density_min     -0.276
_refine_ls_extinction_method     none
_refine_ls_extinction_coef     ?
loop_
    _atom_type_symbol
    _atom_type_description
    _atom_type_scat_dispersion_real
    _atom_type_scat_dispersion_imag
    _atom_type_scat_source
    'C' 'C' 0.0033 0.0016
                         'International Tables Vol C Tables 4.2.6.8 and 6.1.1.4'
    'H' 'H' 0.0000 0.0000
                         'International Tables Vol C Tables 4.2.6.8 and 6.1.1.4'
    'N' 'N' 0.0061 0.0033
                         'International Tables Vol C Tables 4.2.6.8 and 6.1.1.4'
    'O' 'O' 0.0106 0.0060
                         'International Tables Vol C Tables 4.2.6.8 and 6.1.1.4'
    'S' 'S' 0.1246 0.1234
                         'International Tables Vol C Tables 4.2.6.8 and 6.1.1.4'
    'Ni' 'Ni' 0.3393 1.1124
                         'International Tables Vol C Tables 4.2.6.8 and 6.1.1.4'
_computing_data_collection     'APEX2 (Bruker, 2003)'
_computing_cell_refinement     'SAINT (Bruker, 2001)'
_computing_data_reduction     'SAINT (Bruker, 2001)'
_computing_structure_solution     'SHELXS97 (Sheldrick, 2008)'
_computing_structure_refinement     'SHELXL97 (Sheldrick, 2008)'
_computing_molecular_graphics
;
SHELXTL (Sheldrick, 2008) and DIAMOND (Brandenburg & Berndt,
1999)
;
_computing_publication_material     'SHELXL97 (Sheldrick, 2008)'
loop_
    _atom_site_type_symbol
    _atom_site_label
    _atom_site_fract_x
    _atom_site_fract_y
    _atom_site_fract_z
    _atom_site_U_iso_or_equiv
    _atom_site_adp_type
    _atom_site_calc_flag
    _atom_site_refinement_flags
    _atom_site_occupancy
    _atom_site_symmetry_multiplicity
    _atom_site_disorder_assembly
    _atom_site_disorder_group
    Ni Ni1 0.0000 0.0000 0.0000 0.02365(11) Uani d S 1 2 . .
    S S1 0.72786(9) 0.33945(8) 0.54727(4) 0.03489(14) Uani d . 1 1 . .
    O O1 0.5787(3) 0.2690(3) 0.84929(12) 0.0430(4) Uani d . 1 1 . .
    O O2 0.9194(3) 0.4387(2) 0.79704(12) 0.0423(4) Uani d . 1 1 . .
    O O3 0.2259(2) 0.2716(2) -0.05684(11) 0.0347(3) Uani d . 1 1 . .
    H H3A 0.1377 0.3317 -0.0833 0.052 Uiso d R 1 1 . .
    H H3B 0.3544 0.3065 -0.0783 0.052 Uiso d R 1 1 . .
    O O4 0.1770(2) -0.1742(2) -0.03636(11) 0.0302(3) Uani d . 1 1 . .
    H H4A 0.2585 -0.1876 0.0284 0.045 Uiso d R 1 1 . .
    H H4B 0.0891 -0.2861 -0.0878 0.045 Uiso d R 1 1 . .
    N N1 0.2203(3) 0.1150(2) 0.17292(13) 0.0275(3) Uani d . 1 1 . .
    C C1 0.5198(3) 0.2521(3) 0.40628(15) 0.0268(4) Uani d . 1 1 . .
    C C2 0.2691(3) 0.1584(3) 0.38241(16) 0.0307(4) Uani d . 1 1 . .
    H H2 0.1970 0.1401 0.4440 0.037 Uiso calc R 1 1 . .
    C C3 0.1292(3) 0.0933(3) 0.26627(16) 0.0315(4) Uani d . 1 1 . .
    H H3 -0.0381 0.0307 0.2517 0.038 Uiso calc R 1 1 . .
    C C4 0.4625(3) 0.2085(3) 0.19676(16) 0.0313(4) Uani d . 1 1 . .
    H H4 0.5298 0.2269 0.1334 0.038 Uiso calc R 1 1 . .
    C C5 0.6160(3) 0.2784(3) 0.30962(16) 0.0312(4) Uani d . 1 1 . .
    H H5 0.7827 0.3427 0.3216 0.037 Uiso calc R 1 1 . .
    C C6 0.5391(3) 0.2753(3) 0.64667(15) 0.0301(4) Uani d . 1 1 . .
    H H6A 0.4421 0.3520 0.6348 0.036 Uiso calc R 1 1 . .
    H H6B 0.4304 0.1240 0.6296 0.036 Uiso calc R 1 1 . .
    C C7 0.6951(3) 0.3354(3) 0.77521(16) 0.0306(4) Uani d . 1 1 . .
loop_
    _atom_site_aniso_label
    _atom_site_aniso_U_11
    _atom_site_aniso_U_22
    _atom_site_aniso_U_33
    _atom_site_aniso_U_12
    _atom_site_aniso_U_13
    _atom_site_aniso_U_23
    Ni1 0.02087(17) 0.03278(19) 0.01705(17) 0.01169(14) 0.00582(12) 0.00240(12)
    S1 0.0305(3) 0.0442(3) 0.0201(2) 0.0099(2) 0.00367(18) 0.0011(2)
    O1 0.0413(8) 0.0722(10) 0.0279(7) 0.0330(8) 0.0153(6) 0.0169(7)
    O2 0.0346(8) 0.0547(9) 0.0266(7) 0.0118(7) 0.0058(6) 0.0018(6)
    O3 0.0292(7) 0.0405(7) 0.0353(7) 0.0138(6) 0.0139(6) 0.0101(6)
    O4 0.0297(6) 0.0415(7) 0.0210(6) 0.0189(6) 0.0049(5) 0.0013(5)
    N1 0.0264(8) 0.0353(8) 0.0218(7) 0.0146(7) 0.0075(6) 0.0035(6)
    C1 0.0321(9) 0.0247(8) 0.0219(9) 0.0131(7) 0.0044(7) 0.0015(7)
    C2 0.0327(10) 0.0376(10) 0.0221(9) 0.0146(8) 0.0104(7) 0.0042(8)
    C3 0.0272(9) 0.0424(11) 0.0244(9) 0.0147(8) 0.0081(8) 0.0039(8)
    C4 0.0304(10) 0.0406(10) 0.0228(9) 0.0146(8) 0.0103(7) 0.0028(8)
    C5 0.0254(9) 0.0374(10) 0.0270(9) 0.0115(8) 0.0066(7) 0.0011(8)
    C6 0.0337(10) 0.0320(9) 0.0237(9) 0.0143(8) 0.0070(8) 0.0055(7)
    C7 0.0361(10) 0.0358(10) 0.0233(9) 0.0198(9) 0.0073(8) 0.0041(7)
_geom_special_details
;
All e.s.d.'s (except the e.s.d. in the dihedral angle between two l.s. planes)
are estimated using the full covariance matrix. The cell e.s.d.'s are taken
into account individually in the estimation of e.s.d.'s in distances, angles
and torsion angles; correlations between e.s.d.'s in cell parameters are only
used when they are defined by crystal symmetry. An approximate (isotropic)
treatment of cell e.s.d.'s is used for estimating e.s.d.'s involving l.s.
planes.
;
loop_
    _geom_bond_atom_site_label_1
    _geom_bond_atom_site_label_2
    _geom_bond_site_symmetry_2
    _geom_bond_distance
    _geom_bond_publ_flag
    Ni1 O4 . 2.0727(12) .
    Ni1 O4 2 2.0727(12) .
    Ni1 N1 . 2.0762(15) .
    Ni1 N1 2 2.0762(15) .
    Ni1 O3 2 2.0967(13) .
    Ni1 O3 . 2.0967(13) .
    S1 C1 . 1.7524(18) ?
    S1 C6 . 1.8035(19) ?
    O1 C7 . 1.253(2) ?
    O2 C7 . 1.249(2) ?
    O3 H3A . 0.8501 ?
    O3 H3B . 0.8503 ?
    O4 H4A . 0.8501 ?
    O4 H4B . 0.8501 ?
    N1 C3 . 1.342(2) ?
    N1 C4 . 1.344(2) ?
    C1 C2 . 1.392(3) ?
    C1 C5 . 1.396(3) ?
    C2 C3 . 1.377(3) ?
    C2 H2 . 0.9300 ?
    C3 H3 . 0.9300 ?
    C4 C5 . 1.373(3) ?
    C4 H4 . 0.9300 ?
    C5 H5 . 0.9300 ?
    C6 C7 . 1.528(3) ?
    C6 H6A . 0.9700 ?
    C6 H6B . 0.9700 ?
loop_
    _geom_angle_atom_site_label_1
    _geom_angle_atom_site_label_2
    _geom_angle_atom_site_label_3
    _geom_angle_site_symmetry_1
    _geom_angle_site_symmetry_3
    _geom_angle
    _geom_angle_publ_flag
    O4 Ni1 O4 . 2 179.9990(10)
                             .
    O4 Ni1 N1 . . 92.68(5) .
    O4 Ni1 N1 2 . 87.32(5) .
    O4 Ni1 N1 . 2 87.32(5) .
    O4 Ni1 N1 2 2 92.68(5) .
    N1 Ni1 N1 . 2 180.0 .
    O4 Ni1 O3 . 2 86.23(5) .
    O4 Ni1 O3 2 2 93.77(5) .
    N1 Ni1 O3 . 2 89.32(5) .
    N1 Ni1 O3 2 2 90.69(5) .
    O4 Ni1 O3 . . 93.77(5) .
    O4 Ni1 O3 2 . 86.23(5) .
    N1 Ni1 O3 . . 90.69(5) .
    N1 Ni1 O3 2 . 89.31(5) .
    O3 Ni1 O3 2 . 180.0 .
    C1 S1 C6 . . 103.65(9) ?
    Ni1 O3 H3A . . 105.2 ?
    Ni1 O3 H3B . . 134.1 ?
    H3A O3 H3B . . 117.1 ?
    Ni1 O4 H4A . . 109.3 ?
    Ni1 O4 H4B . . 114.5 ?
    H4A O4 H4B . . 117.0 ?
    C3 N1 C4 . . 116.70(16) ?
    C3 N1 Ni1 . . 122.04(12) ?
    C4 N1 Ni1 . . 121.22(12) ?
    C2 C1 C5 . . 117.45(16) ?
    C2 C1 S1 . . 125.97(14) ?
    C5 C1 S1 . . 116.57(14) ?
    C3 C2 C1 . . 119.08(17) ?
    C3 C2 H2 . . 120.5 ?
    C1 C2 H2 . . 120.5 ?
    N1 C3 C2 . . 123.81(17) ?
    N1 C3 H3 . . 118.1 ?
    C2 C3 H3 . . 118.1 ?
    N1 C4 C5 . . 123.50(17) ?
    N1 C4 H4 . . 118.3 ?
    C5 C4 H4 . . 118.3 ?
    C4 C5 C1 . . 119.45(17) ?
    C4 C5 H5 . . 120.3 ?
    C1 C5 H5 . . 120.3 ?
    C7 C6 S1 . . 110.25(13) ?
    C7 C6 H6A . . 109.6 ?
    S1 C6 H6A . . 109.6 ?
    C7 C6 H6B . . 109.6 ?
    S1 C6 H6B . . 109.6 ?
    H6A C6 H6B . . 108.1 ?
    O2 C7 O1 . . 126.41(18) ?
    O2 C7 C6 . . 119.17(17) ?
    O1 C7 C6 . . 114.39(17) ?
loop_
    _geom_torsion_atom_site_label_1
    _geom_torsion_atom_site_label_2
    _geom_torsion_atom_site_label_3
    _geom_torsion_atom_site_label_4
    _geom_torsion_site_symmetry_1
    _geom_torsion_site_symmetry_2
    _geom_torsion_site_symmetry_3
    _geom_torsion_site_symmetry_4
    _geom_torsion
    _geom_torsion_publ_flag
    O4 Ni1 N1 C3 . . . . -125.81(15) ?
    O4 Ni1 N1 C3 2 . . . 54.19(15) ?
    O3 Ni1 N1 C3 2 . . . -39.62(15) ?
    O3 Ni1 N1 C3 . . . . 140.38(15) ?
    O4 Ni1 N1 C4 . . . . 51.79(15) ?
    O4 Ni1 N1 C4 2 . . . -128.21(15) ?
    O3 Ni1 N1 C4 2 . . . 137.98(15) ?
    O3 Ni1 N1 C4 . . . . -42.02(15) ?
    C6 S1 C1 C2 . . . . 0.69(19) ?
    C6 S1 C1 C5 . . . . -178.92(14) ?
    C5 C1 C2 C3 . . . . 1.2(3) ?
    S1 C1 C2 C3 . . . . -178.44(14) ?
    C4 N1 C3 C2 . . . . -0.8(3) ?
    Ni1 N1 C3 C2 . . . . 176.86(15) ?
    C1 C2 C3 N1 . . . . -0.1(3) ?
    C3 N1 C4 C5 . . . . 0.8(3) ?
    Ni1 N1 C4 C5 . . . . -176.94(14) ?
    N1 C4 C5 C1 . . . . 0.2(3) ?
    C2 C1 C5 C4 . . . . -1.2(3) ?
    S1 C1 C5 C4 . . . . 178.42(14) ?
    C1 S1 C6 C7 . . . . 178.07(12) ?
    S1 C6 C7 O2 . . . . 8.2(2) ?
    S1 C6 C7 O1 . . . . -170.33(14) ?
loop_
    _geom_hbond_atom_site_label_D
    _geom_hbond_atom_site_label_H
    _geom_hbond_atom_site_label_A
    _geom_hbond_site_symmetry_A
    _geom_hbond_distance_DH
    _geom_hbond_distance_HA
    _geom_hbond_distance_DA
    _geom_hbond_angle_DHA
    O3 H3A O2 1_454 0.85 2.13 2.951(2) 161
    O3 H3B O1 1_554 0.85 1.92 2.7265(18) 158
    O4 H4A O1 2_656 0.85 1.83 2.6697(18) 168
    O4 H4B O2 1_444 0.85 2.01 2.855(2) 172
data_global
_journal_date_recd_electronic     2011-05-15
_journal_date_accepted     2011-05-19
_journal_name_full     'Acta Crystallographica, Section E'
_journal_year     2011
_journal_volume     67
_journal_issue      6
_journal_page_first     m795
_journal_page_last     m795
_journal_paper_category     QM
_journal_coeditor_code     BT5549
_publ_contact_author_name     'Zhao Xiao-Jun'
_publ_contact_author_address
;
College of Chemistry
Tianjin Key Laboratory of Structure and Performance for Functional Molecule
Tianjin Normal University
Tianjin 300387
People's Republic of China
;
_publ_contact_author_email     'xiaojun_zhao15@yahoo.com.cn'
_publ_contact_author_fax     ?
_publ_contact_author_phone     ?
_publ_section_title
;
Tetraaquabis[2-(4-pyridylsulfanyl)acetato-\k<i>N</i>]nickel(II)
;
loop_
    _publ_author_name
    _publ_author_footnote
    _publ_author_address
    'Wang, Jing-Yi' .
;
College of Chemistry
Tianjin Key Laboratory of Structure and Performance for Functional Molecules
Tianjin Normal University
Tianjin 300387
People's Republic of China
;
    'Wang, Xiu-Guang' .
;
College of Chemistry
Tianjin Key Laboratory of Structure and Performance for Functional Molecules
Tianjin Normal University
Tianjin 300387
People's Republic of China
;
    'Zhao, Xiao-Jun' .
;
College of Chemistry
Tianjin Key Laboratory of Structure and Performance for Functional Molecules
Tianjin Normal University
Tianjin 300387
People's Republic of China
;
