# Supplementary material for: Tetra­aqua­bis­[2-(4-pyridyl­sulfan­yl)acetato-κN]nickel(II)
Source: Acta Crystallogr Sect E Struct Rep Online. 2011 May 25;67(Pt 6):m795. doi: 10.1107/S1600536811019131 (PMC3120356; doi:10.1107/S1600536811019131)
Supplement: Supplementary file 2 [file e-67-0m795-Isup2.hkl]

# 
# h,k,l, Fc-squared, Fo-squared, sigma(Fo-squared) and status flag 
# 
data_I
_shelx_title ' 90820A in P-1' 
_shelx_refln_list_code          4 
_shelx_F_calc_maximum      120.46 
_exptl_crystal_F_000       242.00 
_reflns_d_resolution_high  0.8407 
 
loop_ 
 _symmetry_equiv_pos_as_xyz 
 'x, y, z' 
 '-x, -y, -z' 
 
_cell_length_a     6.3577 
_cell_length_b     7.0330 
_cell_length_c    11.7624 
_cell_angle_alpha  92.713 
_cell_angle_beta  103.440 
_cell_angle_gamma 115.120 
 
_shelx_F_squared_multiplier     1.000 
 
loop_ 
 _refln_index_h 
 _refln_index_k 
 _refln_index_l 
 _refln_F_squared_calc 
 _refln_F_squared_meas 
 _refln_F_squared_sigma 
 _refln_observed_status 
   1   0   0       12.05       12.36      0.37 o 
   2   0   0       24.32       24.62      0.49 o 
   3   0   0        6.07        2.99      0.26 o 
   4   0   0      864.83      866.16      6.10 o 
   5   0   0       29.94       31.01      0.98 o 
   6   0   0        0.35        1.34      0.77 o 
  -6   1   0      361.71      369.91      5.74 o 
  -5   1   0      254.03      268.17      2.72 o 
  -4   1   0       90.63      101.14      2.95 o 
  -3   1   0       79.66      134.13      2.95 o 
  -2   1   0     1863.02     1893.49     11.33 o 
  -1   1   0       25.48       25.56      0.37 o 
   0   1   0      370.71      371.06      3.63 o 
   1   1   0     2398.36     2137.52     19.05 o 
   2   1   0        1.12        4.05      0.47 o 
   3   1   0      140.53      154.38      2.64 o 
   4   1   0      159.56      162.65      2.01 o 
   5   1   0      281.15      293.93      4.83 o 
   6   1   0       32.11       32.73      1.82 o 
  -7   2   0        0.72        0.69      0.78 o 
  -6   2   0        4.78        4.61      0.84 o 
  -5   2   0      484.66      458.00      3.84 o 
  -4   2   0      170.84      165.65      1.81 o 
  -3   2   0      477.44      514.94      2.98 o 
  -2   2   0      387.03      366.22      2.68 o 
  -1   2   0    14511.67    13550.52    204.90 o 
   0   2   0     1984.32     1988.04     31.53 o 
   1   2   0      357.60      365.47      4.16 o 
   2   2   0      777.52      783.18      8.11 o 
   3   2   0      659.14      615.36      7.12 o 
   4   2   0       41.28       40.19      1.71 o 
   5   2   0        3.18        1.25      0.91 o 
  -7   3   0      143.15      149.81      3.65 o 
  -6   3   0        1.83        3.03      0.72 o 
  -5   3   0        8.36        8.85      0.60 o 
  -4   3   0       63.56       54.20      1.02 o 
  -3   3   0     2390.05     2452.45     21.91 o 
  -2   3   0       10.02       13.08      0.61 o 
  -1   3   0      154.69      142.87      1.50 o 
   0   3   0      798.68      744.58      5.29 o 
   1   3   0        3.04        1.59      0.60 o 
   2   3   0      132.60      128.31      1.77 o 
   3   3   0      208.90      216.15      2.63 o 
   4   3   0      318.02      321.90      3.60 o 
  -7   4   0       17.46       19.51      1.46 o 
  -6   4   0      339.48      350.48      5.49 o 
  -5   4   0       41.08       43.64      1.61 o 
  -4   4   0       18.07       19.37      1.02 o 
  -3   4   0      222.08      208.79      2.11 o 
  -2   4   0     4744.27     4887.85     35.57 o 
  -1   4   0       35.01       47.08      1.72 o 
   0   4   0      162.76      176.89      2.03 o 
   1   4   0       46.29       46.24      2.19 o 
   2   4   0      115.73      107.81      2.46 o 
   3   4   0        1.05        0.80      0.66 o 
   4   4   0       42.27       41.16      1.82 o 
  -7   5   0       34.53       35.17      1.89 o 
  -6   5   0      111.97      100.43      2.75 o 
  -5   5   0       34.83       34.01      1.51 o 
  -4   5   0      226.35      231.30      3.81 o 
  -3   5   0       83.48       79.01      2.57 o 
  -2   5   0      502.16      508.60      5.55 o 
  -1   5   0      571.65      566.55     10.58 o 
   0   5   0        0.47        0.46      0.42 o 
   1   5   0       16.03       17.57      1.18 o 
   2   5   0      119.92      124.19      3.06 o 
   3   5   0      182.15      177.96      3.94 o 
  -6   6   0       21.24       22.29      1.47 o 
  -5   6   0       22.23       25.36      1.42 o 
  -4   6   0      185.34      184.98      3.51 o 
  -3   6   0      946.82      930.80     12.42 o 
  -2   6   0      134.93      127.52      1.92 o 
  -1   6   0       35.32       36.95      1.10 o 
   0   6   0       97.70       96.93      1.81 o 
   1   6   0      125.38      130.08      3.26 o 
   2   6   0        0.68        0.45      0.73 o 
  -6   7   0        5.46        7.61      1.03 o 
  -5   7   0      167.76      161.48      3.58 o 
  -4   7   0        9.23        9.53      1.05 o 
  -3   7   0      160.22      164.09      2.36 o 
  -2   7   0       19.22       23.83      1.50 o 
  -1   7   0        4.47        4.08      0.76 o 
   0   7   0       47.07       44.10      2.01 o 
  -5   8   0       83.85       85.22      2.71 o 
  -4   8   0      209.94      192.71      4.02 o 
  -3   8   0       38.82       33.60      1.18 o 
  -2   8   0       29.70       29.80      1.68 o 
   2  -8   1        3.05        1.64      0.81 o 
   3  -8   1      292.19      269.06      4.85 o 
   4  -8   1       37.21       45.12      1.97 o 
   0  -7   1       23.70       26.37      1.57 o 
   1  -7   1       67.22       68.36      2.33 o 
   2  -7   1        0.55        0.69      0.45 o 
   3  -7   1       32.95       28.29      1.47 o 
   4  -7   1      198.29      196.10      3.80 o 
   5  -7   1       65.78       68.43      2.31 o 
   6  -7   1        0.57        0.77      0.77 o 
  -2  -6   1      162.72      165.84      3.92 o 
  -1  -6   1       59.53       64.28      2.26 o 
   0  -6   1       15.27       15.75      1.20 o 
   1  -6   1        4.46        5.00      0.61 o 
   2  -6   1      941.28      971.98      7.34 o 
   3  -6   1       81.71       85.52      1.55 o 
   4  -6   1        3.65        5.13      0.78 o 
   5  -6   1       49.57       57.75      2.02 o 
   6  -6   1      169.35      175.80      3.84 o 
  -3  -5   1       36.71       36.00      1.82 o 
  -2  -5   1       14.65       19.02      1.23 o 
  -1  -5   1       10.51        9.83      0.68 o 
   0  -5   1      178.38      182.22      3.46 o 
   1  -5   1       79.04       81.78      1.41 o 
   2  -5   1      365.77      372.23      3.74 o 
   3  -5   1      207.77      210.33      2.33 o 
   4  -5   1        0.89        0.36      0.55 o 
   5  -5   1        1.22        1.90      0.59 o 
   6  -5   1      222.96      219.03      4.28 o 
   7  -5   1      192.04      197.20      4.35 o 
  -4  -4   1        3.53        5.89      0.94 o 
  -3  -4   1      541.04      551.77      7.23 o 
  -2  -4   1        2.41        2.65      0.44 o 
  -1  -4   1       13.85       14.10      0.67 o 
   0  -4   1      293.63      275.84      2.63 o 
   1  -4   1     4354.52     4441.87     29.87 o 
   2  -4   1      275.83      268.13      2.51 o 
   3  -4   1       15.79       15.64      0.59 o 
   4  -4   1      181.36      183.62      3.18 o 
   5  -4   1      223.74      215.39      3.81 o 
   6  -4   1        0.90        1.03      0.66 o 
   7  -4   1        6.59        7.08      1.07 o 
  -5  -3   1      118.43      112.43      2.75 o 
  -4  -3   1       25.63       24.49      1.28 o 
  -3  -3   1       36.60       39.40      1.05 o 
  -2  -3   1      136.77      104.90      1.51 o 
  -1  -3   1      408.10      424.54      3.45 o 
   0  -3   1        3.04        3.54      0.33 o 
   1  -3   1      305.92      302.48      2.50 o 
   2  -3   1      670.33      671.92      4.75 o 
   3  -3   1      316.70      300.31      2.59 o 
   4  -3   1       57.34       57.97      1.64 o 
   5  -3   1      320.15      327.12      3.05 o 
   6  -3   1      152.05      156.10      3.43 o 
   7  -3   1       13.74       14.56      1.36 o 
  -5  -2   1        3.41        2.04      0.56 o 
  -4  -2   1      461.03      441.75      4.06 o 
  -3  -2   1       14.17       13.26      0.60 o 
  -2  -2   1      539.90      542.35      4.21 o 
  -1  -2   1     2227.12     2133.17     14.51 o 
   0  -2   1     4993.62     4956.10     32.06 o 
   1  -2   1      337.21      343.86      6.42 o 
   2  -2   1       13.94       16.34      0.43 o 
   3  -2   1     1398.69     1409.13      7.20 o 
   4  -2   1      387.71      382.50      2.51 o 
   5  -2   1        5.70        5.20      0.78 o 
   6  -2   1       13.79       17.01      1.28 o 
   7  -2   1      198.13      200.77      4.38 o 
  -5  -1   1        0.43        0.62      0.50 o 
  -4  -1   1       39.45       39.41      0.75 o 
  -3  -1   1      257.09      212.84      3.07 o 
  -2  -1   1      382.63      399.11      3.02 o 
  -1  -1   1       63.02       51.19      0.68 o 
   0  -1   1     1716.37     1768.42     12.29 o 
   1  -1   1     1567.61     1590.98     10.68 o 
   2  -1   1        1.91        3.57      0.54 o 
   3  -1   1        6.98        8.62      0.42 o 
   4  -1   1      930.47      973.26      6.56 o 
   5  -1   1      692.98      709.82      8.45 o 
   6  -1   1       43.18       43.21      1.93 o 
  -6   0   1        9.41       14.45      1.20 o 
  -5   0   1     1081.63     1057.22      7.53 o 
  -4   0   1       40.51       46.24      0.96 o 
  -3   0   1       46.39       46.90      0.81 o 
  -2   0   1      718.84      724.91      7.20 o 
  -1   0   1     8368.22     6796.60     44.09 o 
   0   0   1      658.84      675.06      7.27 o 
   1   0   1      109.57      107.35      1.02 o 
   2   0   1      379.85      346.46      2.53 o 
   3   0   1        0.93        1.64      0.24 o 
   4   0   1        0.84        0.72      0.33 o 
   5   0   1      188.64      196.65      3.77 o 
   6   0   1      327.10      336.05      5.69 o 
  -7   1   1       49.51       58.19      2.30 o 
  -6   1   1        7.36        7.55      0.58 o 
  -5   1   1      325.55      321.82      5.16 o 
  -4   1   1      309.16      262.57      2.46 o 
  -3   1   1        9.55        9.11      0.37 o 
  -2   1   1        1.25        0.45      0.19 o 
  -1   1   1     1831.41     1831.85     26.11 o 
   0   1   1     1463.75     1424.73     13.67 o 
   1   1   1        3.73        3.40      0.45 o 
   2   1   1      205.85      211.68      3.00 o 
   3   1   1     1389.03     1416.54     13.75 o 
   4   1   1      463.25      455.61      3.89 o 
   5   1   1        1.58        0.15      0.69 o 
  -7   2   1       28.27       34.88      1.80 o 
  -6   2   1      549.09      526.29      4.56 o 
  -5   2   1        7.68        6.28      0.46 o 
  -4   2   1      339.23      317.82      2.79 o 
  -3   2   1     2769.61     2739.26     22.69 o 
  -2   2   1     4028.78     4208.34     41.80 o 
  -1   2   1      535.06      492.26      4.98 o 
   0   2   1      694.26      724.56      7.13 o 
   1   2   1      995.38      939.12      9.26 o 
   2   2   1      291.64      300.58      4.13 o 
   3   2   1       28.58       28.47      1.38 o 
   4   2   1       89.12       88.63      2.49 o 
   5   2   1      145.55      153.33      2.57 o 
  -7   3   1        6.41        6.00      0.98 o 
  -6   3   1       63.42       65.77      1.36 o 
  -5   3   1       19.12       17.26      1.18 o 
  -4   3   1      117.99      145.87      1.76 o 
  -3   3   1      545.44      558.45      4.03 o 
  -2   3   1     1257.99     1268.82      8.24 o 
  -1   3   1      145.62      134.94      1.48 o 
   0   3   1       26.06       32.87      1.13 o 
   1   3   1      356.30      356.26      4.63 o 
   2   3   1      997.27      980.61     10.42 o 
   3   3   1      311.78      308.63      4.91 o 
   4   3   1        1.88        1.80      0.81 o 
  -7   4   1      289.29      283.23      5.11 o 
  -6   4   1        0.56        0.50      0.41 o 
  -5   4   1      213.73      201.40      3.58 o 
  -4   4   1      567.88      572.54      6.77 o 
  -3   4   1      374.54      420.92      3.43 o 
  -2   4   1       14.07       15.42      0.59 o 
  -1   4   1      152.14      137.68      3.45 o 
   0   4   1      712.41      715.83      5.55 o 
   1   4   1        6.95        6.86      1.37 o 
   2   4   1        4.82        5.13      0.57 o 
   3   4   1      178.13      179.96      2.63 o 
   4   4   1      186.10      185.79      3.95 o 
  -7   5   1      125.27      130.69      3.43 o 
  -6   5   1      134.63      124.70      3.08 o 
  -5   5   1       82.44       82.62      2.29 o 
  -4   5   1       14.52       14.08      0.99 o 
  -3   5   1      127.32      142.17      1.99 o 
  -2   5   1      206.54      202.45      2.30 o 
  -1   5   1       80.13       73.71      1.99 o 
   0   5   1      220.05      229.87      2.75 o 
   1   5   1      253.79      254.48      3.07 o 
   2   5   1       80.72       88.62      1.87 o 
   3   5   1        1.63        0.78      0.66 o 
  -7   6   1        2.12        0.99      0.80 o 
  -6   6   1      130.73      131.62      3.23 o 
  -5   6   1      213.02      207.54      3.96 o 
  -4   6   1       90.34       88.11      2.37 o 
  -3   6   1        1.09        1.02      0.45 o 
  -2   6   1       33.60       36.85      1.06 o 
  -1   6   1      112.84      113.85      1.91 o 
   0   6   1        4.04        3.15      0.55 o 
   1   6   1       29.81       31.05      1.52 o 
   2   6   1      139.73      141.07      3.65 o 
  -6   7   1        4.82        5.41      0.96 o 
  -5   7   1       51.03       52.61      2.05 o 
  -4   7   1      184.88      190.15      3.77 o 
  -3   7   1       66.49       68.98      1.51 o 
  -2   7   1        2.46        2.78      0.75 o 
  -1   7   1       34.08       38.41      3.32 o 
   0   7   1      132.28      137.76      3.58 o 
  -5   8   1       24.30       20.91      1.51 o 
  -4   8   1        4.14        2.46      0.83 o 
  -3   8   1       23.86       29.95      1.19 o 
  -2   8   1       34.31       32.86      1.76 o 
   2  -8   2      102.35      110.58      3.15 o 
   3  -8   2       15.03       12.72      1.24 o 
   4  -8   2       12.45       17.78      1.39 o 
  -1  -7   2       33.89       37.08      1.98 o 
   0  -7   2       42.65       44.31      2.04 o 
   1  -7   2        2.85        0.76      0.70 o 
   2  -7   2       93.98       88.79      2.56 o 
   3  -7   2       15.98       18.00      0.86 o 
   4  -7   2       53.85       51.67      1.91 o 
   5  -7   2       32.44       31.40      1.62 o 
   6  -7   2       41.04       40.57      1.97 o 
  -2  -6   2        2.77        1.94      0.78 o 
  -1  -6   2       31.46       34.63      1.75 o 
   0  -6   2      379.53      377.22      5.71 o 
   1  -6   2      172.87      188.89      4.06 o 
   2  -6   2       23.08       24.97      2.04 o 
   3  -6   2       20.81       22.09      0.85 o 
   4  -6   2       59.65       64.24      1.98 o 
   5  -6   2       73.98       80.43      2.41 o 
   6  -6   2        1.12        0.52      0.70 o 
  -3  -5   2       88.46       89.05      2.67 o 
  -2  -5   2       69.51       70.29      2.22 o 
  -1  -5   2        1.11        2.79      0.61 o 
   0  -5   2        4.58        3.76      0.50 o 
   1  -5   2      822.99      859.43      6.36 o 
   2  -5   2      187.63      188.92      2.77 o 
   3  -5   2       43.29       41.62      0.99 o 
   4  -5   2        1.62        2.63      0.65 o 
   5  -5   2      156.96      156.76      3.28 o 
   6  -5   2      338.86      343.73      5.63 o 
  -4  -4   2      238.39      242.49      4.47 o 
  -3  -4   2       46.98       51.11      1.86 o 
  -2  -4   2       29.47       29.40      1.29 o 
  -1  -4   2      529.65      539.67      6.41 o 
   0  -4   2      204.33      223.09      2.23 o 
   1  -4   2      454.65      475.58      3.80 o 
   2  -4   2      121.48      114.20      1.48 o 
   3  -4   2      113.07      113.85      1.51 o 
   4  -4   2       48.51       50.16      1.60 o 
   5  -4   2        1.95        2.68      0.62 o 
   6  -4   2      205.47      195.33      3.98 o 
   7  -4   2      115.00      121.66      3.41 o 
  -5  -3   2        1.57        0.51      0.54 o 
  -4  -3   2      174.41      188.67      3.54 o 
  -3  -3   2      130.49      131.41      1.85 o 
  -2  -3   2        0.67        1.35      0.36 o 
  -1  -3   2      182.06      193.72      1.91 o 
   0  -3   2     1394.53     1468.18      9.44 o 
   1  -3   2        1.92        5.15      0.39 o 
   2  -3   2      105.90      106.59      1.29 o 
   3  -3   2      378.97      357.80      3.03 o 
   4  -3   2     1225.92     1269.50     12.68 o 
   5  -3   2      367.25      360.31      5.24 o 
   6  -3   2       25.15       27.43      1.50 o 
  -5  -2   2      163.48      150.96      3.08 o 
  -4  -2   2        2.17        2.30      1.06 o 
  -3  -2   2      125.37      113.62      1.54 o 
  -2  -2   2     3393.90     3405.58     22.95 o 
  -1  -2   2      694.95      696.73      5.56 o 
   0  -2   2       83.17       94.19      0.97 o 
   1  -2   2      681.99      723.14      5.94 o 
   2  -2   2      138.78      126.18      1.35 o 
   3  -2   2      336.98      345.46      2.93 o 
   4  -2   2       23.12       27.20      0.57 o 
   5  -2   2      550.50      556.48      7.13 o 
   6  -2   2       83.63       90.80      2.66 o 
  -6  -1   2       15.69       16.57      1.13 o 
  -5  -1   2      165.34      159.74      2.16 o 
  -4  -1   2       79.68       81.18      1.06 o 
  -3  -1   2       12.01       13.61      0.40 o 
  -2  -1   2      989.89     1059.44      6.88 o 
  -1  -1   2     1921.68     1992.03     17.77 o 
   0  -1   2       70.35       68.74      0.65 o 
   1  -1   2      518.40      558.85      3.83 o 
   2  -1   2      444.10      458.66      7.41 o 
   3  -1   2     1048.14     1058.44      5.60 o 
   4  -1   2      316.03      324.48      4.63 o 
   5  -1   2       10.90        9.57      1.02 o 
   6  -1   2      274.14      283.18      5.09 o 
  -6   0   2      136.23      143.20      2.17 o 
  -5   0   2      102.05      105.68      1.65 o 
  -4   0   2      590.74      579.74      3.60 o 
  -3   0   2     1786.66     1886.05      9.42 o 
  -2   0   2      670.57      728.87      5.95 o 
  -1   0   2      223.58      238.30      3.17 o 
   0   0   2      363.43      351.95      2.50 o 
   1   0   2     1640.30     1549.95     10.41 o 
   2   0   2        1.19        2.31      0.43 o 
   3   0   2       57.87       57.67      0.89 o 
   4   0   2      945.75      957.64     10.38 o 
   5   0   2      137.88      143.37      3.26 o 
   6   0   2        5.06        3.08      0.96 o 
  -7   1   2        1.35        1.21      0.87 o 
  -6   1   2      238.37      236.38      2.78 o 
  -5   1   2      315.62      321.92      3.09 o 
  -4   1   2        3.99        3.17      0.34 o 
  -3   1   2      713.27      682.60      4.69 o 
  -2   1   2      306.12      333.87      2.48 o 
  -1   1   2      203.47      186.08      1.49 o 
   0   1   2      907.16      995.11      9.31 o 
   1   1   2      750.96      776.55      5.47 o 
   2   1   2     1619.67     1588.54     14.88 o 
   3   1   2      268.57      268.18      4.06 o 
   4   1   2        3.67        2.78      0.69 o 
   5   1   2      132.77      138.02      3.36 o 
  -7   2   2       93.61       86.20      2.70 o 
  -6   2   2       39.94       39.28      1.58 o 
  -5   2   2      253.33      258.84      3.09 o 
  -4   2   2      972.21      988.99      6.73 o 
  -3   2   2       19.30       20.54      0.56 o 
  -2   2   2     1252.03     1318.07     12.52 o 
  -1   2   2       67.29       75.16      1.45 o 
   0   2   2        7.36       10.60      0.73 o 
   1   2   2        2.71        3.59      0.55 o 
   2   2   2      413.66      403.58      5.27 o 
   4   2   2        4.40        4.20      0.64 o 
   5   2   2        5.99        6.07      0.94 o 
  -7   3   2      229.14      219.36      5.13 o 
  -6   3   2       21.80       23.83      0.87 o 
  -5   3   2       84.98       82.03      1.42 o 
  -4   3   2      750.50      777.55      5.66 o 
  -3   3   2     1075.10     1078.55      8.38 o 
  -2   3   2      539.36      525.90      6.05 o 
  -1   3   2      149.91      163.93      2.62 o 
   0   3   2      199.66      177.81      2.95 o 
   1   3   2     1072.53     1057.68     10.90 o 
   2   3   2      107.70      105.41      2.56 o 
   3   3   2       24.12       24.81      1.43 o 
   4   3   2      102.73      112.54      3.15 o 
  -7   4   2       45.02       51.36      1.38 o 
  -6   4   2      205.36      206.93      3.22 o 
  -5   4   2      249.80      251.42      2.76 o 
  -4   4   2       10.99       12.86      0.95 o 
  -3   4   2      147.53      144.96      2.11 o 
  -2   4   2       26.36       22.59      0.66 o 
  -1   4   2      368.00      363.11      4.76 o 
   0   4   2       67.33       71.07      2.04 o 
   1   4   2      138.05      133.32      2.95 o 
   2   4   2      350.22      344.48      5.38 o 
   3   4   2        0.69        0.94      0.78 o 
  -7   5   2       19.58       20.76      1.39 o 
  -6   5   2       31.41       31.40      1.58 o 
  -5   5   2      567.97      558.21      7.19 o 
  -4   5   2       53.14       47.16      1.64 o 
  -3   5   2        5.25        6.52      0.50 o 
  -2   5   2      136.52      129.13      1.80 o 
  -1   5   2      500.06      490.36      5.03 o 
   0   5   2      480.52      506.66      4.68 o 
   1   5   2        0.49        0.67      0.45 o 
   2   5   2        9.98       11.26      0.81 o 
  -7   6   2       83.41       75.16      2.66 o 
  -6   6   2       73.05       63.54      2.27 o 
  -5   6   2        1.81        0.73      0.58 o 
  -4   6   2      113.16      110.37      2.63 o 
  -3   6   2       37.29       37.78      1.04 o 
  -2   6   2       60.17       62.49      1.38 o 
  -1   6   2        2.78        2.44      0.54 o 
   0   6   2      132.08      133.27      2.27 o 
   1   6   2      244.41      248.90      3.38 o 
  -6   7   2       75.93       77.04      2.59 o 
  -5   7   2       17.04       18.49      1.38 o 
  -4   7   2      100.47       95.04      2.66 o 
  -3   7   2       89.11       79.31      1.64 o 
  -2   7   2       47.62       51.63      1.40 o 
  -1   7   2       42.28       44.60      1.39 o 
   0   7   2        1.87        0.45      0.56 o 
  -4   8   2       27.40       28.51      1.65 o 
  -3   8   2       27.39       29.24      1.65 o 
  -2   8   2        5.01        5.54      0.72 o 
   2  -8   3       24.34       25.77      1.67 o 
   3  -8   3       12.78       15.02      1.34 o 
  -1  -7   3        0.20       -0.21      0.73 o 
   0  -7   3      130.76      134.87      3.47 o 
   1  -7   3       95.73      101.05      2.86 o 
   2  -7   3        5.10        4.45      0.88 o 
   3  -7   3        1.19        1.55      0.85 o 
   4  -7   3      115.36      123.41      2.92 o 
  -2  -6   3       71.66       80.22      2.67 o 
  -1  -6   3      183.22      187.00      3.95 o 
   0  -6   3       37.28       41.05      1.82 o 
   1  -6   3       32.38       34.19      1.54 o 
   2  -6   3       41.86       45.77      1.12 o 
   3  -6   3       32.60       32.84      1.56 o 
   4  -6   3        0.85        0.62      0.55 o 
   5  -6   3       75.53       70.64      2.24 o 
   6  -6   3      139.36      142.88      3.54 o 
  -3  -5   3       14.45       13.50      1.24 o 
  -2  -5   3        0.50        0.06      0.59 o 
  -1  -5   3      198.22      220.02      3.96 o 
   0  -5   3      146.85      138.92      2.93 o 
   1  -5   3      128.97      130.10      1.71 o 
   2  -5   3      122.96      128.82      1.74 o 
   3  -5   3      396.25      390.70      3.59 o 
   4  -5   3       67.78       75.75      1.42 o 
   5  -5   3       18.88       20.28      1.28 o 
   6  -5   3      104.81      112.71      3.00 o 
  -4  -4   3       65.90       62.76      2.17 o 
  -3  -4   3      446.83      439.73      6.13 o 
  -2  -4   3      177.05      190.21      3.47 o 
  -1  -4   3       27.01       25.64      1.21 o 
   0  -4   3        7.13       11.65      1.29 o 
   1  -4   3      610.28      604.63      4.57 o 
   2  -4   3      137.59      137.21      1.66 o 
   3  -4   3        0.52        0.77      0.41 o 
   4  -4   3      200.95      192.49      2.28 o 
   5  -4   3      312.16      321.20      4.98 o 
   6  -4   3       32.73       30.46      1.65 o 
  -5  -3   3      190.46      176.46      3.62 o 
  -4  -3   3       11.00       12.53      0.99 o 
  -3  -3   3        1.84        3.33      0.63 o 
  -2  -3   3      593.26      603.31      4.58 o 
  -1  -3   3      494.76      502.18      3.75 o 
   0  -3   3      216.17      241.24      3.01 o 
   1  -3   3       35.43       33.01      1.16 o 
   2  -3   3      831.36      786.60      7.97 o 
   3  -3   3      553.74      562.67      4.42 o 
   4  -3   3      305.25      292.95      2.91 o 
   5  -3   3      195.46      199.24      3.74 o 
   6  -3   3        8.27       11.03      1.17 o 
  -5  -2   3      110.93      103.93      2.56 o 
  -4  -2   3      229.73      233.16      3.36 o 
  -3  -2   3       64.92       63.61      1.09 o 
  -2  -2   3       97.05       91.49      1.37 o 
  -1  -2   3      832.46      834.42      8.23 o 
   0  -2   3      612.42      605.65      6.19 o 
   1  -2   3      583.42      612.42      4.28 o 
   2  -2   3       34.64       40.83      2.94 o 
   3  -2   3     1254.21     1264.19      8.59 o 
   4  -2   3     1029.08     1021.76      7.42 o 
   5  -2   3       18.82       21.07      1.31 o 
   6  -2   3        3.79        4.50      0.95 o 
  -6  -1   3      280.53      281.80      4.63 o 
  -5  -1   3        2.67        1.94      0.54 o 
  -4  -1   3        0.83        0.47      0.23 o 
  -3  -1   3      835.33      865.76      4.82 o 
  -2  -1   3     1094.20     1212.83      7.76 o 
  -1  -1   3      535.99      553.64      5.51 o 
   0  -1   3      455.31      471.23      4.28 o 
   1  -1   3     2745.13     2711.65     36.71 o 
   2  -1   3      458.04      455.34      3.58 o 
   3  -1   3       47.81       39.75      0.90 o 
   4  -1   3      206.84      206.58      3.59 o 
   5  -1   3       55.34       56.55      2.01 o 
   6  -1   3       27.78       24.09      1.61 o 
  -6   0   3      157.22      153.68      3.11 o 
  -5   0   3      511.30      534.64      4.50 o 
  -4   0   3      237.77      251.19      1.90 o 
  -3   0   3       13.58        8.56      0.46 o 
  -2   0   3        8.20       11.21      0.38 o 
  -1   0   3      268.08      289.38      1.71 o 
   0   0   3       74.41       60.81      1.10 o 
   1   0   3      889.61      867.44      6.30 o 
   2   0   3     1587.10     1611.35     10.56 o 
   3   0   3      387.18      354.30      4.76 o 
   4   0   3        2.01        2.70      0.76 o 
   5   0   3       79.44       82.76      2.57 o 
   6   0   3      178.84      176.24      4.18 o 
  -7   1   3       62.61       66.32      1.55 o 
  -6   1   3        3.68        2.42      0.67 o 
  -5   1   3      238.28      229.11      2.51 o 
  -4   1   3     1328.84     1347.30      8.76 o 
  -3   1   3      519.80      502.91      3.71 o 
  -2   1   3        0.78        0.70      0.18 o 
  -1   1   3      928.42      905.41      4.69 o 
   0   1   3     2984.13     2896.39     20.68 o 
   1   1   3      406.81      430.29      5.02 o 
   2   1   3       69.68       64.74      1.72 o 
   3   1   3      450.93      430.78      5.71 o 
   4   1   3        5.50        6.22      0.91 o 
   5   1   3        0.41       -0.96      0.70 o 
  -7   2   3      201.33      198.11      3.83 o 
  -6   2   3      206.07      206.50      4.28 o 
  -5   2   3        0.98        1.80      0.47 o 
  -4   2   3        4.01        5.78      0.41 o 
  -3   2   3      749.88      723.69      5.06 o 
  -2   2   3     1866.05     1920.22     12.55 o 
  -1   2   3       83.61       91.68      1.78 o 
   0   2   3        0.83        1.79      0.45 o 
   1   2   3     1231.26     1177.85     11.77 o 
   2   2   3      864.36      872.43      9.62 o 
   3   2   3       43.92       45.18      1.82 o 
   4   2   3       57.43       59.22      2.24 o 
   5   2   3       65.14       69.72      2.66 o 
  -7   3   3       16.87       18.14      0.89 o 
  -6   3   3       65.22       62.60      2.06 o 
  -5   3   3      170.15      172.24      2.51 o 
  -4   3   3      174.15      170.23      2.00 o 
  -3   3   3      390.02      412.83      3.25 o 
  -2   3   3     1858.23     1843.90     16.93 o 
  -1   3   3      525.90      552.13      6.29 o 
   0   3   3       19.34       22.52      1.20 o 
   1   3   3       23.55       21.87      1.20 o 
   2   3   3      524.55      524.76      6.95 o 
   3   3   3        1.25        1.47      0.73 o 
   4   3   3        5.82        6.28      1.14 o 
  -7   4   3       81.81       80.95      1.72 o 
  -6   4   3        0.61        0.29      0.36 o 
  -5   4   3        5.98        6.50      0.56 o 
  -4   4   3      312.70      309.73      4.46 o 
  -3   4   3      266.13      251.15      2.38 o 
  -2   4   3       37.19       35.89      1.36 o 
  -1   4   3      422.06      407.88      5.41 o 
   0   4   3     1381.45     1347.64     13.72 o 
   1   4   3      142.77      147.80      3.25 o 
   2   4   3       14.39       14.03      1.28 o 
   3   4   3       36.72       36.59      2.02 o 
  -7   5   3       45.74       50.23      2.12 o 
  -6   5   3      259.50      252.57      4.54 o 
  -5   5   3      199.82      180.67      3.51 o 
  -4   5   3       28.24       26.26      1.38 o 
  -3   5   3      205.18      199.83      2.27 o 
  -2   5   3      115.43      109.55      1.70 o 
  -1   5   3      174.46      174.20      3.47 o 
   0   5   3       69.94       76.49      2.42 o 
   1   5   3      204.63      211.63      4.28 o 
   2   5   3       40.11       40.80      2.04 o 
  -7   6   3        0.26        0.77      0.67 o 
  -6   6   3       28.13       26.13      1.57 o 
  -5   6   3      240.19      227.09      4.20 o 
  -4   6   3       81.39       79.07      2.30 o 
  -3   6   3        0.62        0.55      1.03 o 
  -2   6   3      128.75      128.11      2.04 o 
  -1   6   3      351.22      338.31      3.76 o 
   0   6   3       14.75       16.27      0.97 o 
   1   6   3        5.22        5.28      0.73 o 
  -6   7   3        6.81        5.45      1.02 o 
  -5   7   3       14.66       14.08      1.18 o 
  -4   7   3      260.04      243.21      4.53 o 
  -3   7   3       60.70       59.50      1.46 o 
  -2   7   3       10.64       11.31      0.83 o 
  -1   7   3        0.42        0.30      0.52 o 
   0   7   3       80.83       87.26      2.86 o 
  -4   8   3        9.07       10.19      1.21 o 
  -3   8   3       59.41       63.11      2.41 o 
   2  -8   4       30.13       28.62      1.75 o 
   3  -8   4        9.51        9.15      1.13 o 
  -1  -7   4       99.82      103.16      3.18 o 
   0  -7   4       63.99       63.76      2.48 o 
   1  -7   4       13.12       10.28      1.18 o 
   2  -7   4       23.79       20.95      1.40 o 
   3  -7   4       46.79       50.05      1.94 o 
   5  -7   4        8.61       10.82      1.11 o 
  -2  -6   4        1.89        1.29      0.78 o 
  -1  -6   4        0.32       -0.36      0.66 o 
   0  -6   4      200.48      213.54      4.17 o 
   1  -6   4      106.11      106.69      2.74 o 
   2  -6   4        0.73        0.76      0.59 o 
   3  -6   4        6.89        8.22      0.62 o 
   4  -6   4      447.33      438.45      6.04 o 
   5  -6   4       74.66       81.59      2.46 o 
   6  -6   4        7.30        7.01      1.06 o 
  -3  -5   4       11.45       11.45      1.14 o 
  -2  -5   4      305.16      311.38      5.12 o 
  -1  -5   4       45.20       41.19      1.71 o 
   0  -5   4        5.06        3.04      0.70 o 
   1  -5   4      284.39      294.96      4.49 o 
   2  -5   4      605.93      611.01      4.88 o 
   3  -5   4      168.46      176.82      2.45 o 
   4  -5   4       22.96       22.38      1.16 o 
   5  -5   4      349.67      346.02      5.37 o 
   6  -5   4       10.32        9.46      1.05 o 
  -4  -4   4      175.37      177.04      3.72 o 
  -3  -4   4       32.09       31.04      1.47 o 
  -2  -4   4        0.67        4.39      0.73 o 
  -1  -4   4      126.31      124.85      2.64 o 
   0  -4   4       73.52       75.02      1.51 o 
   1  -4   4       36.56       36.51      0.78 o 
   2  -4   4       73.17       71.13      1.18 o 
   3  -4   4     1653.22     1667.22     15.95 o 
   4  -4   4       53.82       52.96      1.19 o 
   5  -4   4        7.02        6.81      0.89 o 
   6  -4   4       54.04       53.22      2.11 o 
  -5  -3   4        0.56        0.29      0.61 o 
  -4  -3   4       74.42       76.15      2.13 o 
  -3  -3   4      562.13      567.25      6.81 o 
  -2  -3   4       85.97       82.56      1.97 o 
  -1  -3   4      113.02      119.47      2.31 o 
   0  -3   4     1013.81     1067.80     10.60 o 
   1  -3   4      618.30      585.00      6.44 o 
   2  -3   4       14.08       11.10      0.72 o 
   3  -3   4       10.02       10.86      0.55 o 
   4  -3   4     1560.60     1559.55     10.76 o 
   5  -3   4       42.47       46.09      1.78 o 
   6  -3   4        3.01        4.56      0.94 o 
  -5  -2   4      193.95      198.99      3.72 o 
  -4  -2   4       71.18       67.98      1.30 o 
  -3  -2   4       45.72       45.71      1.38 o 
  -2  -2   4     1110.85     1072.26     10.49 o 
  -1  -2   4     1299.44     1285.60     12.10 o 
   0  -2   4       28.75       28.33      0.92 o 
   1  -2   4      107.14      123.56      1.36 o 
   2  -2   4     3117.97     3065.97     20.50 o 
   3  -2   4      112.99      108.95      1.57 o 
   4  -2   4      189.01      190.11      2.35 o 
   5  -2   4      131.82      121.95      2.99 o 
   6  -2   4       70.46       74.51      2.60 o 
  -6  -1   4       20.20       19.35      1.27 o 
  -5  -1   4      124.78      125.00      2.70 o 
  -4  -1   4      311.72      308.37      2.87 o 
  -3  -1   4       63.09       62.82      0.80 o 
  -2  -1   4      437.18      471.85      3.48 o 
  -1  -1   4     3145.16     3133.20     30.04 o 
   0  -1   4      889.03      898.99      5.95 o 
   1  -1   4       15.87       14.57      0.48 o 
   2  -1   4       90.19       82.89      1.25 o 
   3  -1   4     1277.20     1265.83      8.85 o 
   4  -1   4      291.31      300.18      4.68 o 
   5  -1   4       43.54       42.36      1.86 o 
   6  -1   4       76.78       78.24      2.70 o 
  -6   0   4       76.90       82.98      2.30 o 
  -5   0   4       23.87       21.80      0.80 o 
  -4   0   4      122.31      121.03      1.57 o 
  -3   0   4     1237.61     1264.88      7.82 o 
  -2   0   4        4.83        5.77      1.57 o 
  -1   0   4      276.52      273.14      1.73 o 
   0   0   4      590.75      583.30      4.71 o 
   1   0   4    10409.65     9682.01    269.02 o 
   2   0   4        6.30        5.43      0.42 o 
   3   0   4       31.65       31.05      1.34 o 
   4   0   4       65.08       63.20      2.11 o 
   5   0   4      185.93      180.70      3.99 o 
  -7   1   4        2.65        3.73      0.70 o 
  -6   1   4      110.97      107.26      3.67 o 
  -5   1   4      518.16      524.62      4.39 o 
  -4   1   4      403.22      412.83      3.45 o 
  -3   1   4      335.53      342.07      2.80 o 
  -2   1   4     1359.02     1397.15      7.10 o 
  -1   1   4      150.26      133.85      1.11 o 
   0   1   4       17.38       10.05      0.65 o 
   1   1   4      349.19      348.89      4.50 o 
   2   1   4     1209.41     1219.16     12.35 o 
   3   1   4      254.23      257.44      4.32 o 
   4   1   4       62.63       66.84      2.34 o 
   5   1   4       67.01       70.16      2.64 o 
  -7   2   4       34.23       39.68      1.20 o 
  -6   2   4       26.71       26.29      1.67 o 
  -5   2   4       26.32       24.32      0.99 o 
  -4   2   4      764.39      744.32      5.44 o 
  -3   2   4      301.11      299.49      2.64 o 
  -2   2   4      226.11      239.56      2.19 o 
  -1   2   4      948.38      919.09      9.28 o 
   0   2   4     2891.30     2835.59     27.12 o 
   1   2   4      188.52      189.36      3.30 o 
   2   2   4      343.92      348.88      5.19 o 
   3   2   4      313.50      298.95      5.05 o 
   4   2   4      151.05      157.61      3.83 o 
  -7   3   4      242.04      239.10      3.06 o 
  -6   3   4      125.19      128.07      2.00 o 
  -5   3   4        0.79        0.68      0.50 o 
  -4   3   4       97.17      100.54      1.53 o 
  -3   3   4     1777.13     1855.87     11.70 o 
  -2   3   4      401.40      393.87      4.96 o 
  -1   3   4       16.21       11.45      0.91 o 
   0   3   4       93.60       92.08      2.26 o 
   1   3   4      504.07      475.92      6.39 o 
   2   3   4      135.96      131.36      3.14 o 
   3   3   4      113.22      103.53      3.01 o 
   4   3   4      110.74      106.90      3.34 o 
  -7   4   4        0.58        0.50      0.45 o 
  -6   4   4       51.65       48.49      1.67 o 
  -5   4   4      534.61      546.05     10.65 o 
  -4   4   4       41.75       43.25      1.53 o 
  -3   4   4       11.05        8.99      0.95 o 
  -2   4   4      459.30      443.86      5.81 o 
  -1   4   4     1463.65     1491.21     14.95 o 
   0   4   4        1.82        1.50      0.76 o 
   1   4   4      197.77      197.81      3.96 o 
   2   4   4       37.68       36.90      1.90 o 
   3   4   4       40.19       42.05      2.13 o 
  -7   5   4       14.78       16.56      2.10 o 
  -6   5   4       82.28       78.81      2.44 o 
  -5   5   4      278.08      263.58      4.47 o 
  -4   5   4      504.47      496.39      6.55 o 
  -3   5   4       37.43       37.87      1.20 o 
  -2   5   4       13.97       13.90      1.18 o 
  -1   5   4      391.88      397.25      5.93 o 
   0   5   4      343.90      339.53      5.60 o 
   1   5   4       80.43       77.76      2.73 o 
   2   5   4       44.53       40.41      2.13 o 
  -6   6   4      313.32      293.79      5.18 o 
  -5   6   4       21.12       21.28      1.34 o 
  -4   6   4       31.96       32.90      1.62 o 
  -3   6   4      185.41      187.44      3.49 o 
  -2   6   4      296.90      281.46      3.28 o 
  -1   6   4       27.78       25.54      1.08 o 
   0   6   4       92.35       95.78      3.01 o 
   1   6   4       40.74       43.60      1.49 o 
  -6   7   4       23.88       22.67      1.57 o 
  -5   7   4      120.67      113.16      3.06 o 
  -4   7   4        0.30       -0.40      0.76 o 
  -3   7   4       36.59       37.39      1.93 o 
  -2   7   4      106.04      108.13      2.88 o 
  -1   7   4       13.38       13.69      1.07 o 
   0  -7   5        4.44        4.68      1.02 o 
   1  -7   5      315.12      312.75      5.52 o 
   2  -7   5        8.16        9.51      1.09 o 
   3  -7   5        0.39       -0.25      0.61 o 
  -2  -6   5       31.27       31.85      1.79 o 
  -1  -6   5      271.16      266.77      4.91 o 
   0  -6   5       60.58       61.28      2.19 o 
   1  -6   5       16.45       15.86      1.24 o 
   2  -6   5       40.56       40.17      1.71 o 
   3  -6   5      341.36      332.56      5.19 o 
   4  -6   5       19.73       23.24      0.94 o 
   5  -6   5       17.50       19.75      1.32 o 
  -3  -5   5       61.81       62.25      2.27 o 
  -2  -5   5       39.04       38.18      1.75 o 
  -1  -5   5       10.85       11.30      1.05 o 
   0  -5   5      665.32      675.83      8.19 o 
   1  -5   5        7.32        7.83      0.89 o 
   2  -5   5       72.90       75.52      1.42 o 
   3  -5   5      163.18      161.78      3.68 o 
   4  -5   5      267.97      257.36      2.97 o 
   5  -5   5       67.16       72.78      2.30 o 
   6  -5   5        0.26        1.60      0.81 o 
  -4  -4   5        3.20        2.97      0.80 o 
  -3  -4   5        2.69        1.39      0.62 o 
  -2  -4   5      864.66      902.99     10.09 o 
  -1  -4   5        8.97        7.27      0.84 o 
   0  -4   5        0.57        1.60      0.50 o 
   1  -4   5      393.54      385.99      5.16 o 
   2  -4   5     1524.57     1550.49     15.14 o 
   3  -4   5       72.27       72.00      1.33 o 
   4  -4   5       23.63       23.88      0.88 o 
   5  -4   5       88.20       90.62      2.57 o 
   6  -4   5       55.81       55.69      2.27 o 
  -5  -3   5       52.03       45.73      1.87 o 
  -4  -3   5      126.71      130.70      2.88 o 
  -3  -3   5       66.05       65.67      1.89 o 
  -2  -3   5      110.59      103.90      2.27 o 
  -1  -3   5     1774.20     1846.42     17.34 o 
   0  -3   5       16.23       18.46      0.95 o 
   1  -3   5       11.64       11.26      0.46 o 
   2  -3   5      110.16      113.41      1.53 o 
   3  -3   5      576.03      548.47      4.60 o 
   4  -3   5        7.35        6.62      0.58 o 
   5  -3   5       23.79       23.88      1.43 o 
   6  -3   5      190.60      198.70      4.35 o 
  -5  -2   5        9.97        7.06      0.81 o 
  -4  -2   5       25.10       24.29      0.83 o 
  -3  -2   5      836.80      851.70      8.86 o 
  -2  -2   5        0.58        0.85      0.40 o 
  -1  -2   5     1106.09     1148.86     11.12 o 
   0  -2   5     1438.69     1424.60      9.19 o 
   1  -2   5     1203.92     1197.09     11.91 o 
   2  -2   5       34.75       45.14      1.09 o 
   3  -2   5      164.86      159.37      2.04 o 
   4  -2   5      491.77      477.77      4.42 o 
   5  -2   5       99.10       96.41      2.70 o 
   6  -2   5        1.38        1.36      0.76 o 
  -6  -1   5      155.93      154.75      3.40 o 
  -5  -1   5      121.28      125.98      2.78 o 
  -4  -1   5        1.74        1.34      0.31 o 
  -3  -1   5      171.22      167.11      1.40 o 
  -2  -1   5     2865.69     2895.53     25.47 o 
  -1  -1   5      156.14      211.40      1.90 o 
   0  -1   5       81.88       98.24      0.88 o 
   1  -1   5      484.79      506.56      3.97 o 
   2  -1   5      764.41      732.13      5.56 o 
   3  -1   5      156.75      147.08      2.00 o 
   4  -1   5       11.52       13.12      1.05 o 
   5  -1   5      502.98      511.17      7.36 o 
  -6   0   5        0.40       -0.03      0.50 o 
  -5   0   5        7.27        7.03      0.76 o 
  -4   0   5     2096.42     2112.59     13.14 o 
  -3   0   5        0.62        1.05      0.19 o 
  -2   0   5      355.74      389.57      2.39 o 
  -1   0   5      247.24      254.38      1.74 o 
   0   0   5     2226.12     2284.90     12.22 o 
   1   0   5      280.52      285.45      2.75 o 
   2   0   5      510.67      478.48      9.50 o 
   3   0   5      207.86      195.04      3.57 o 
   4   0   5        2.31        0.52      0.73 o 
   5   0   5        9.28       10.82      1.25 o 
  -7   1   5       19.08       18.29      1.31 o 
  -6   1   5       23.22       26.13      1.32 o 
  -5   1   5       72.57       74.13      1.44 o 
  -4   1   5     1109.93     1122.87     10.20 o 
  -3   1   5     1873.52     1960.35     16.90 o 
  -2   1   5     1236.65     1409.62      7.26 o 
  -1   1   5        4.43        4.20      0.45 o 
   0   1   5      906.47      852.69      6.19 o 
   1   1   5      652.61      629.28      7.20 o 
   2   1   5       99.64       91.72      2.34 o 
   3   1   5      135.87      134.23      3.11 o 
   4   1   5      629.98      654.00      8.71 o 
  -7   2   5        3.91        5.50      0.77 o 
  -6   2   5       25.37       24.12      1.56 o 
  -5   2   5     1068.08     1047.65      7.47 o 
  -4   2   5       59.98       65.22      1.18 o 
  -3   2   5      989.49      966.71      6.59 o 
  -2   2   5     1198.21     1186.70      7.76 o 
  -1   2   5     1444.66     1471.67     14.16 o 
   0   2   5       24.53       24.87      1.18 o 
   1   2   5       89.10       81.55      2.17 o 
   2   2   5      362.56      357.43      5.49 o 
   3   2   5       62.55       59.51      2.20 o 
   4   2   5       28.01       27.09      1.76 o 
  -7   3   5      119.94      116.96      2.07 o 
  -6   3   5       46.34       45.47      1.20 o 
  -5   3   5      257.73      252.99      2.81 o 
  -4   3   5      217.25      227.82      2.50 o 
  -3   3   5      130.87      142.13      1.82 o 
  -2   3   5      499.16      516.05      6.26 o 
  -1   3   5      675.56      724.96      8.34 o 
   0   3   5       33.51       28.87      1.42 o 
   1   3   5       85.53       91.15      2.57 o 
   2   3   5      236.90      239.53      4.57 o 
   3   3   5      534.49      529.72      7.93 o 
  -7   4   5       58.35       61.37      1.56 o 
  -6   4   5      600.69      600.52      5.35 o 
  -5   4   5       14.97       14.98      1.38 o 
  -4   4   5      477.55      470.89      4.94 o 
  -3   4   5      197.70      187.24      3.44 o 
  -2   4   5      247.17      259.96      4.29 o 
  -1   4   5        9.39        9.95      1.10 o 
   0   4   5      339.64      346.09      5.57 o 
   1   4   5      209.64      194.43      4.09 o 
   2   4   5        2.84        2.27      0.92 o 
  -7   5   5        5.11        4.24      1.05 o 
  -6   5   5      322.49      309.64      5.19 o 
  -5   5   5      245.68      235.77      4.23 o 
  -4   5   5       30.04       32.38      1.58 o 
  -3   5   5       19.86       20.70      1.47 o 
  -2   5   5      149.61      153.28      3.40 o 
  -1   5   5       81.39       76.85      2.52 o 
   0   5   5       11.10        9.83      1.35 o 
   1   5   5      181.00      186.23      4.36 o 
  -6   6   5        0.33       -0.18      0.69 o 
  -5   6   5      257.03      242.41      4.52 o 
  -4   6   5       67.60       61.93      2.24 o 
  -3   6   5       61.99       69.87      2.46 o 
  -2   6   5        3.25        4.12      1.10 o 
  -1   6   5       98.46      103.98      3.15 o 
   0   6   5       48.46       49.24      2.38 o 
  -5   7   5       19.87       18.61      1.39 o 
  -4   7   5       72.41       74.10      2.60 o 
  -3   7   5      172.58      176.68      4.10 o 
  -2   7   5       17.76       17.18      1.29 o 
  -1   7   5        2.51        3.89      0.77 o 
   0  -7   6      150.62      142.86      3.73 o 
   1  -7   6        6.87        7.52      1.10 o 
   2  -7   6        0.54        0.37      0.72 o 
   3  -7   6       47.24       44.02      2.04 o 
   4  -7   6       19.17       19.15      1.47 o 
  -2  -6   6       76.62       71.46      2.57 o 
  -1  -6   6        4.50        3.23      0.84 o 
   0  -6   6      139.93      135.30      3.29 o 
   1  -6   6      171.90      175.30      3.72 o 
   2  -6   6       77.78       82.08      2.49 o 
   3  -6   6        9.99       11.40      1.10 o 
   4  -6   6       39.55       42.55      1.24 o 
   5  -6   6       45.19       48.11      1.95 o 
  -3  -5   6        7.95        7.63      1.03 o 
  -2  -5   6      193.33      183.68      3.83 o 
  -1  -5   6      241.10      248.06      4.39 o 
   0  -5   6       22.23       22.74      1.35 o 
   1  -5   6        0.67        0.08      0.61 o 
   2  -5   6      496.06      498.26      6.69 o 
   3  -5   6       96.15       92.58      1.62 o 
   4  -5   6        1.03        0.25      0.47 o 
   5  -5   6        1.20        1.73      0.73 o 
  -4  -4   6        7.44        8.15      1.02 o 
  -3  -4   6      398.95      378.83      5.63 o 
  -2  -4   6       68.09       65.56      2.04 o 
  -1  -4   6      156.89      159.37      3.12 o 
   0  -4   6      128.98      121.88      2.64 o 
   1  -4   6      108.92      117.31      2.60 o 
   2  -4   6      270.27      269.03      2.74 o 
   3  -4   6      207.82      200.49      5.09 o 
   4  -4   6      105.96      107.83      3.19 o 
   5  -4   6        6.07        8.14      1.02 o 
  -5  -3   6        0.49       -0.44      0.48 o 
  -4  -3   6       46.14       42.98      1.18 o 
  -3  -3   6      525.31      521.04      6.54 o 
  -2  -3   6      322.91      328.88      4.65 o 
  -1  -3   6       83.13       86.62      2.08 o 
   0  -3   6       32.19       34.12      1.32 o 
   1  -3   6      741.45      758.11      8.38 o 
   2  -3   6        0.90        0.55      0.34 o 
   3  -3   6        8.90        9.49      0.84 o 
   4  -3   6      142.22      138.13      2.11 o 
   5  -3   6      663.50      680.31      8.81 o 
  -5  -2   6       78.74       81.13      2.31 o 
  -4  -2   6      283.20      297.92      3.08 o 
  -3  -2   6        0.72        1.79      0.36 o 
  -2  -2   6      443.23      433.11      5.26 o 
  -1  -2   6     1401.87     1352.55     13.06 o 
   0  -2   6      440.16      430.76      3.38 o 
   1  -2   6      183.85      165.82      1.85 o 
   2  -2   6       16.07       11.49      1.38 o 
   3  -2   6      199.38      197.64      2.45 o 
   4  -2   6       41.26       43.00      1.20 o 
   5  -2   6       61.62       64.23      2.33 o 
  -6  -1   6       23.17       22.40      1.36 o 
  -5  -1   6      122.11      123.36      2.81 o 
  -4  -1   6      431.92      422.38      3.67 o 
  -3  -1   6       62.26       63.57      1.10 o 
  -2  -1   6      166.98      186.26      1.93 o 
  -1  -1   6      346.69      334.58      2.75 o 
   0  -1   6     1090.44     1123.78      5.92 o 
   1  -1   6       10.39       11.18      0.54 o 
   2  -1   6       95.59       99.47      1.97 o 
   3  -1   6      236.68      240.39      2.82 o 
   4  -1   6      635.88      606.42      7.87 o 
   5  -1   6        7.09        9.72      1.21 o 
  -6   0   6       46.79       49.22      1.89 o 
  -5   0   6      326.27      326.25      4.74 o 
  -4   0   6      258.63      250.54      3.72 o 
  -3   0   6      954.42      950.00      5.22 o 
  -2   0   6      454.46      413.79      2.60 o 
  -1   0   6       64.31       68.91      0.83 o 
   0   0   6      445.28      459.55      4.17 o 
   1   0   6      598.27      560.86      4.64 o 
   2   0   6      550.41      544.01      4.75 o 
   3   0   6       17.61       14.94      1.11 o 
   4   0   6       17.07       20.65      1.36 o 
   5   0   6      183.84      189.96      4.39 o 
  -7   1   6        0.62        1.60      0.63 o 
  -6   1   6       35.21       36.19      1.56 o 
  -5   1   6      618.46      624.31      8.41 o 
  -4   1   6      277.41      289.09      2.76 o 
  -3   1   6       29.09       36.23      0.87 o 
  -2   1   6      101.87       89.05      1.00 o 
  -1   1   6      346.45      341.04      3.95 o 
   0   1   6       49.01       37.09      0.93 o 
   1   1   6      294.94      302.67      3.15 o 
   2   1   6      522.97      492.04      6.59 o 
   3   1   6      654.11      658.17      8.62 o 
   4   1   6        0.37        1.31      0.74 o 
  -7   2   6       50.20       54.29      2.04 o 
  -6   2   6      231.94      229.35      2.79 o 
  -5   2   6      108.43      103.65      1.76 o 
  -4   2   6      361.20      341.61      3.17 o 
  -3   2   6      305.31      277.75      2.08 o 
  -2   2   6      116.00      129.46      1.31 o 
  -1   2   6      905.80      857.47      9.26 o 
   0   2   6       85.93       81.19      2.22 o 
   1   2   6       51.85       58.68      1.94 o 
   2   2   6       14.67       14.84      1.18 o 
   3   2   6      241.28      247.78      4.94 o 
   4   2   6      212.05      224.31      5.04 o 
  -7   3   6      203.17      203.06      2.83 o 
  -6   3   6      453.62      447.15      4.31 o 
  -5   3   6        6.05        7.79      0.56 o 
  -4   3   6      146.55      149.91      2.01 o 
  -3   3   6      346.09      324.42      3.14 o 
  -2   3   6      973.28     1005.17     10.71 o 
  -1   3   6      111.46      114.13      2.81 o 
   0   3   6       74.86       71.48      2.23 o 
   1   3   6      271.49      266.56      4.78 o 
   2   3   6      326.80      323.64      5.63 o 
   3   3   6        0.26        1.75      0.94 o 
  -7   4   6      170.39      154.78      2.51 o 
  -6   4   6      103.81      104.57      1.91 o 
  -5   4   6      179.65      176.90      2.40 o 
  -4   4   6       65.07       67.52      1.42 o 
  -3   4   6       17.04       18.05      1.34 o 
  -2   4   6      277.82      268.49      4.53 o 
  -1   4   6      101.84      103.34      2.90 o 
   0   4   6      157.01      167.00      3.79 o 
   1   4   6        0.36        0.56      0.73 o 
   2   4   6      100.35      102.26      3.25 o 
  -7   5   6       78.66       71.89      3.21 o 
  -6   5   6        0.36        0.96      0.70 o 
  -5   5   6       35.22       37.87      1.67 o 
  -4   5   6      269.77      272.80      4.68 o 
  -3   5   6       82.15       78.78      2.49 o 
  -2   5   6        0.59        2.05      1.00 o 
  -1   5   6      124.17      121.35      3.33 o 
   0   5   6      372.80      378.83      6.43 o 
   1   5   6      126.98      133.36      3.85 o 
  -6   6   6       53.33       49.76      2.15 o 
  -5   6   6       47.89       40.69      1.94 o 
  -4   6   6       30.57       28.67      1.71 o 
  -3   6   6      114.68      118.09      3.18 o 
  -2   6   6       35.10       35.94      2.05 o 
  -1   6   6       30.79       36.45      2.15 o 
   0   6   6        0.77        0.88      1.13 o 
  -5   7   6       34.23       36.75      1.91 o 
  -4   7   6       54.30       47.52      2.15 o 
  -3   7   6       55.71       55.76      2.41 o 
  -2   7   6       65.56       64.24      2.55 o 
   0  -7   7        4.96        3.81      1.02 o 
   1  -7   7       38.43       45.25      2.13 o 
   2  -7   7       64.84       66.53      2.49 o 
   3  -7   7        0.48        0.04      0.84 o 
  -1  -6   7       83.54       82.08      2.63 o 
   0  -6   7       49.40       54.95      2.16 o 
   1  -6   7       55.71       57.36      2.13 o 
   2  -6   7       54.69       56.15      2.17 o 
   3  -6   7       35.21       34.17      1.73 o 
   4  -6   7       24.41       27.16      1.58 o 
  -3  -5   7      226.92      215.85      4.36 o 
  -2  -5   7        2.02        2.95      0.78 o 
  -1  -5   7       10.23        9.73      1.05 o 
   0  -5   7       28.08       27.27      1.49 o 
   1  -5   7      122.94      121.05      2.95 o 
   2  -5   7       38.10       38.17      1.72 o 
   3  -5   7       96.28       89.08      2.55 o 
   4  -5   7      210.19      217.41      2.88 o 
   5  -5   7       39.42       41.43      1.91 o 
  -4  -4   7        1.11        0.62      0.41 o 
  -3  -4   7      313.59      306.88      5.04 o 
  -2  -4   7      362.08      336.30      5.13 o 
  -1  -4   7       25.33       24.49      1.34 o 
   0  -4   7        0.44        0.59      0.51 o 
   1  -4   7       93.07       96.84      2.48 o 
   2  -4   7      345.57      350.11      3.40 o 
   3  -4   7       95.62       97.88      1.72 o 
   4  -4   7        2.83        2.96      0.51 o 
   5  -4   7       81.39       80.17      2.60 o 
  -5  -3   7       56.62       53.52      2.04 o 
  -4  -3   7      356.15      348.57      3.70 o 
  -3  -3   7       10.64       12.02      0.96 o 
  -2  -3   7       54.07       53.81      1.73 o 
  -1  -3   7       93.01       85.06      2.15 o 
   0  -3   7      370.24      374.70      5.13 o 
   1  -3   7       36.55       34.60      0.87 o 
   2  -3   7       97.86       95.13      1.56 o 
   3  -3   7      493.83      485.31      4.48 o 
   4  -3   7      151.94      149.16      2.32 o 
   5  -3   7       48.45       50.50      2.11 o 
  -5  -2   7       24.01       21.31      1.28 o 
  -4  -2   7      491.55      488.63      4.36 o 
  -3  -2   7       64.96       61.56      1.21 o 
  -2  -2   7       13.72       11.51      0.55 o 
  -1  -2   7      231.92      226.30      3.52 o 
   0  -2   7      914.03      889.72      6.34 o 
   1  -2   7      340.89      319.96      3.04 o 
   2  -2   7       31.17       30.09      1.47 o 
   3  -2   7        1.56        1.18      0.44 o 
   4  -2   7      325.28      328.42      3.71 o 
   5  -2   7      126.13      122.50      3.28 o 
  -6  -1   7      279.48      291.95      5.04 o 
  -5  -1   7      427.33      423.45      5.86 o 
  -4  -1   7      141.12      140.74      2.79 o 
  -3  -1   7       20.33       21.80      1.21 o 
  -2  -1   7      134.46      110.31      1.47 o 
  -1  -1   7      862.17      894.76      4.95 o 
   0  -1   7      143.23      145.55      1.69 o 
   1  -1   7      507.87      505.51      6.71 o 
   2  -1   7     1040.36     1006.43      7.59 o 
   3  -1   7       53.14       56.23      1.37 o 
   4  -1   7        9.81       10.05      1.14 o 
   5  -1   7       95.96       93.27      3.00 o 
  -6   0   7        2.35        1.97      0.65 o 
  -5   0   7      654.87      655.83      7.69 o 
  -4   0   7      170.91      165.36      2.96 o 
  -3   0   7      202.26      193.58      1.61 o 
  -2   0   7       43.35       47.39      0.73 o 
  -1   0   7      214.92      218.09      1.75 o 
   0   0   7      200.03      207.31      1.78 o 
   1   0   7       42.11       42.24      1.07 o 
   2   0   7      211.42      201.34      2.13 o 
   3   0   7      242.25      239.52      4.36 o 
   4   0   7       17.07       20.83      1.54 o 
  -6   1   7       46.80       46.75      1.82 o 
  -5   1   7       83.43       80.38      2.17 o 
  -4   1   7      484.02      502.62      4.11 o 
  -3   1   7      472.36      461.49      3.83 o 
  -2   1   7      383.73      416.18      2.81 o 
  -1   1   7        3.28        3.00      0.30 o 
   0   1   7      851.62      815.71      6.35 o 
   1   1   7     1099.56     1091.29      8.25 o 
   2   1   7       33.40       30.57      1.58 o 
   3   1   7       32.78       28.25      1.60 o 
   4   1   7      147.57      156.66      4.07 o 
  -7   2   7        3.79        3.40      0.76 o 
  -6   2   7      560.79      544.97      6.99 o 
  -5   2   7       12.34       13.57      0.70 o 
  -4   2   7       25.57       25.55      0.84 o 
  -3   2   7       49.83       55.75      0.87 o 
  -2   2   7      760.99      790.09      4.74 o 
  -1   2   7      494.98      493.35      6.40 o 
   0   2   7        7.27        7.42      0.92 o 
   1   2   7       26.04       25.55      1.43 o 
   2   2   7      166.82      166.82      3.76 o 
   3   2   7       94.68       93.87      3.04 o 
  -7   3   7       76.78       73.82      2.45 o 
  -6   3   7        0.51        0.44      0.66 o 
  -5   3   7      123.05      123.07      1.93 o 
  -4   3   7       31.00       24.67      1.01 o 
  -3   3   7      226.32      223.39      2.54 o 
  -2   3   7      326.08      340.80      5.12 o 
  -1   3   7     1164.15     1167.38     12.69 o 
   0   3   7      268.87      268.08      4.75 o 
   1   3   7       10.07       11.96      1.18 o 
   2   3   7       22.70       22.78      1.58 o 
  -7   4   7      389.81      366.05      4.15 o 
  -6   4   7        1.71        2.04      0.52 o 
  -5   4   7       26.42       26.81      1.01 o 
  -4   4   7       41.67       46.75      1.25 o 
  -3   4   7      322.13      328.12      5.16 o 
  -2   4   7      108.01      111.58      2.96 o 
  -1   4   7        2.01        1.53      1.03 o 
   0   4   7      173.40      158.82      3.88 o 
   1   4   7      153.45      147.88      3.81 o 
   2   4   7       20.80       20.57      1.78 o 
  -6   5   7       96.25       94.84      2.46 o 
  -5   5   7      157.93      157.23      3.57 o 
  -4   5   7      177.71      171.82      3.76 o 
  -3   5   7       41.26       42.92      2.05 o 
  -2   5   7      234.43      235.26      4.72 o 
  -1   5   7       62.70       61.59      2.53 o 
   0   5   7       11.35       11.89      1.53 o 
   1   5   7       53.03       49.06      2.56 o 
  -6   6   7       21.81       20.63      1.53 o 
  -5   6   7       67.88       65.37      2.48 o 
  -4   6   7      188.68      186.16      4.23 o 
  -3   6   7       30.26       30.59      1.95 o 
  -2   6   7        0.39       -1.21      1.00 o 
  -1   6   7       69.92       68.56      2.78 o 
  -4   7   7       35.45       32.02      2.06 o 
   1  -7   8       33.61       28.12      1.83 o 
   2  -7   8        8.18        8.75      1.21 o 
  -1  -6   8        0.37        1.25      0.74 o 
   0  -6   8       12.50       13.66      1.28 o 
   1  -6   8      243.20      239.08      4.71 o 
   2  -6   8       39.38       41.78      1.98 o 
   3  -6   8        0.34       -0.34      0.69 o 
   4  -6   8       15.84       14.87      1.36 o 
  -2  -5   8       28.61       26.07      1.56 o 
  -1  -5   8      157.57      148.32      3.44 o 
   0  -5   8       10.35        9.31      1.05 o 
   1  -5   8       12.58       11.74      1.13 o 
   2  -5   8      351.58      340.00      5.59 o 
   3  -5   8      263.96      282.04      5.01 o 
   4  -5   8       13.69       16.30      0.89 o 
  -4  -4   8      179.77      172.02      2.65 o 
  -3  -4   8       59.84       54.50      2.01 o 
  -2  -4   8       24.68       23.62      1.36 o 
  -1  -4   8       37.38       37.47      1.64 o 
   0  -4   8      188.55      181.22      3.62 o 
   1  -4   8       16.54       17.43      1.27 o 
   2  -4   8       14.77       14.04      1.17 o 
   3  -4   8      190.64      195.42      2.61 o 
   4  -4   8      147.34      150.70      2.41 o 
  -4  -3   8        9.04       10.25      0.72 o 
  -3  -3   8      147.91      150.37      2.16 o 
  -2  -3   8      367.67      347.31      5.09 o 
  -1  -3   8       20.47       22.46      1.29 o 
   0  -3   8      161.37      161.88      3.22 o 
   1  -3   8      911.62      895.35     10.08 o 
   2  -3   8      206.82      209.86      2.56 o 
   3  -3   8        3.12        2.75      0.50 o 
   4  -3   8       51.55       51.04      1.40 o 
   5  -3   8      309.94      326.71      5.73 o 
  -5  -2   8      429.67      408.18      6.00 o 
  -4  -2   8       38.74       39.13      1.54 o 
  -3  -2   8       43.44       40.86      1.05 o 
  -2  -2   8       30.40       36.73      0.93 o 
  -1  -2   8      826.69      822.14      5.94 o 
   0  -2   8      334.93      331.63      2.90 o 
   1  -2   8        6.64        5.86      0.54 o 
   2  -2   8       82.14       81.47      1.55 o 
   3  -2   8      102.96      117.90      2.73 o 
   4  -2   8       26.34       27.33      1.29 o 
  -6  -1   8       24.77       25.88      1.54 o 
  -5  -1   8        8.24       10.32      0.96 o 
  -4  -1   8      193.71      200.66      3.50 o 
  -3  -1   8      156.88      146.36      1.90 o 
  -2  -1   8        9.97       11.40      0.56 o 
  -1  -1   8      585.84      586.34      4.46 o 
   0  -1   8     1956.66     1915.61     34.46 o 
   1  -1   8      210.87      208.99      2.52 o 
   2  -1   8        4.48        5.86      0.66 o 
   3  -1   8       97.99       95.55      2.06 o 
   4  -1   8      253.94      261.47      4.91 o 
  -6   0   8      286.52      284.69      4.91 o 
  -5   0   8        4.98        4.63      0.73 o 
  -4   0   8        0.67        0.63      0.41 o 
  -3   0   8      440.69      473.86      3.96 o 
  -2   0   8      705.17      714.48      4.27 o 
  -1   0   8        0.94        1.14      0.26 o 
   0   0   8       25.93       21.34      1.31 o 
   1   0   8      605.61      577.23      6.65 o 
   2   0   8      384.18      407.30      4.21 o 
   3   0   8       16.57       14.18      1.27 o 
   4   0   8       24.23       27.13      1.26 o 
  -6   1   8       12.08       13.88      1.13 o 
  -5   1   8      206.11      213.79      3.77 o 
  -4   1   8      442.88      458.60      5.67 o 
  -3   1   8      208.34      217.25      1.89 o 
  -2   1   8      528.56      554.21      3.59 o 
  -1   1   8     1170.40     1191.93      8.54 o 
   0   1   8        9.09        9.46      0.66 o 
   1   1   8        0.56        0.03      0.38 o 
   2   1   8      233.18      224.69      4.36 o 
   3   1   8      279.63      268.78      5.27 o 
  -6   2   8        0.62        0.51      0.56 o 
  -5   2   8        0.83        0.82      0.38 o 
  -4   2   8      246.74      254.69      2.75 o 
  -3   2   8      355.26      351.37      2.66 o 
  -2   2   8       63.26       64.53      1.75 o 
  -1   2   8       53.42       50.89      1.29 o 
   0   2   8      540.61      507.48      6.94 o 
   1   2   8       17.44       26.70      1.60 o 
   2   2   8        4.37        3.01      0.81 o 
   3   2   8      138.45      138.42      3.85 o 
  -7   3   8       31.97       32.24      1.72 o 
  -6   3   8      375.03      379.68      3.99 o 
  -5   3   8       87.98       85.97      1.64 o 
  -4   3   8        0.75        1.39      0.46 o 
  -3   3   8      316.97      318.25      3.28 o 
  -2   3   8     1412.09     1483.79     15.43 o 
  -1   3   8       10.84       11.30      1.34 o 
   0   3   8        0.60        1.65      0.77 o 
   1   3   8       84.45       82.87      2.79 o 
   2   3   8      122.35      118.26      3.48 o 
  -6   4   8       15.57       15.99      0.89 o 
  -5   4   8      182.71      183.91      2.58 o 
  -4   4   8      155.25      159.44      2.35 o 
  -3   4   8       11.53       15.03      1.38 o 
  -2   4   8       19.78       19.70      1.49 o 
  -1   4   8      314.30      312.03      5.59 o 
   0   4   8       22.31       23.77      1.71 o 
   1   4   8       53.22       46.69      2.24 o 
  -6   5   8       14.40       11.22      0.84 o 
  -5   5   8       71.29       72.30      2.45 o 
  -4   5   8      342.34      355.05      5.92 o 
  -3   5   8      392.92      395.28      6.41 o 
  -2   5   8      131.63      125.04      3.55 o 
  -1   5   8        2.43        2.12      1.13 o 
   0   5   8      149.11      147.03      4.05 o 
  -5   6   8      107.09      103.61      3.18 o 
  -4   6   8       19.90       19.09      1.58 o 
  -3   6   8       27.02       28.19      1.87 o 
  -2   6   8       95.66       98.28      3.36 o 
  -1  -6   9        0.43        0.62      0.78 o 
   0  -6   9      181.94      174.98      4.10 o 
   1  -6   9       20.74       20.91      1.56 o 
   2  -6   9       13.91       12.90      1.31 o 
   3  -6   9       96.46       85.00      2.86 o 
  -2  -5   9       55.65       51.34      2.13 o 
  -1  -5   9       10.34       10.48      1.07 o 
   0  -5   9       39.29       41.53      1.93 o 
   1  -5   9      685.35      704.76      9.22 o 
   2  -5   9        9.98        7.87      1.09 o 
   3  -5   9       40.05       44.13      2.05 o 
   4  -5   9       45.30       48.43      2.15 o 
  -3  -4   9        5.90        4.79      0.58 o 
  -2  -4   9      110.28      112.75      2.92 o 
  -1  -4   9      418.09      412.75      6.14 o 
   0  -4   9       22.10       22.62      1.35 o 
   1  -4   9        5.73        5.66      0.91 o 
   2  -4   9      317.97      312.00      5.31 o 
   3  -4   9       37.87       44.53      1.94 o 
   4  -4   9       49.36       47.41      1.40 o 
  -4  -3   9       91.31       94.43      2.59 o 
  -3  -3   9      131.28      128.04      2.03 o 
  -2  -3   9       34.49       33.90      1.01 o 
  -1  -3   9      248.83      251.68      4.32 o 
   0  -3   9     1467.78     1451.51     15.07 o 
   1  -3   9      102.10      104.95      2.75 o 
   2  -3   9       25.82       26.86      0.96 o 
   3  -3   9       46.40       50.29      1.38 o 
   4  -3   9      213.35      213.54      3.08 o 
  -5  -2   9       13.78       11.58      1.09 o 
  -4  -2   9       15.44       15.14      1.07 o 
  -3  -2   9       48.56       56.75      1.24 o 
  -2  -2   9      250.97      233.13      2.59 o 
  -1  -2   9        6.19        4.96      0.44 o 
   0  -2   9      506.48      532.76      6.94 o 
   1  -2   9      553.36      528.92      4.70 o 
   2  -2   9        4.43        2.98      1.03 o 
   3  -2   9       14.64       12.40      0.83 o 
   4  -2   9      162.01      161.03      3.90 o 
  -5  -1   9      315.27      335.40      5.23 o 
  -4  -1   9      105.33      102.32      2.46 o 
  -3  -1   9        0.53        1.19      0.35 o 
  -2  -1   9      388.07      398.46      3.56 o 
  -1  -1   9     1921.47     1906.96     12.09 o 
   0  -1   9      246.57      254.76      2.87 o 
   1  -1   9      122.80      115.53      1.90 o 
   2  -1   9      130.42      137.17      2.23 o 
   3  -1   9      212.40      222.39      3.09 o 
   4  -1   9       53.73       62.26      2.48 o 
  -6   0   9        6.96        6.72      0.91 o 
  -5   0   9        4.15        1.87      0.62 o 
  -4   0   9      187.88      211.32      3.62 o 
  -3   0   9      570.32      543.13      7.23 o 
  -2   0   9        2.78        3.59      1.07 o 
  -1   0   9      312.60      315.94      2.45 o 
   0   0   9      158.48      174.17      2.36 o 
   1   0   9       18.05       26.23      1.07 o 
   2   0   9      251.61      225.19      3.70 o 
   3   0   9      321.20      316.24      5.70 o 
  -6   1   9       93.80       98.68      2.74 o 
  -5   1   9       13.07       12.46      1.02 o 
  -4   1   9       98.63      102.14      2.38 o 
  -3   1   9     1156.43     1176.67      6.67 o 
  -2   1   9     1209.96     1238.06      8.79 o 
  -1   1   9      807.90      787.44      6.40 o 
   0   1   9       87.05       88.22      2.29 o 
   1   1   9      199.47      202.63      2.82 o 
   2   1   9      222.76      207.46      4.36 o 
   3   1   9       29.21       38.85      2.12 o 
  -6   2   9        9.49       11.22      1.06 o 
  -5   2   9      156.20      158.98      3.25 o 
  -4   2   9      219.89      207.04      2.49 o 
  -3   2   9       10.07        9.60      0.94 o 
  -2   2   9      598.73      592.45      4.04 o 
  -1   2   9      261.04      259.00      3.15 o 
   0   2   9       18.41       20.04      1.46 o 
   1   2   9       74.16       65.50      2.44 o 
   2   2   9      201.90      197.31      4.47 o 
  -6   3   9       71.47       65.07      2.24 o 
  -5   3   9       64.12       64.17      1.46 o 
  -4   3   9      303.85      299.17      3.29 o 
  -3   3   9      241.90      253.83      2.94 o 
  -2   3   9      235.38      237.62      4.54 o 
  -1   3   9      377.73      379.58      6.17 o 
   0   3   9      164.29      163.17      3.87 o 
   1   3   9       35.69       31.15      1.93 o 
  -6   4   9      148.34      146.90      5.24 o 
  -5   4   9      115.20      107.62      2.01 o 
  -4   4   9        1.47        1.80      0.92 o 
  -3   4   9      336.09      333.70      5.66 o 
  -2   4   9       35.93       37.51      2.08 o 
  -1   4   9        9.00       10.83      1.45 o 
   0   4   9      129.10      126.85      3.73 o 
  -6   5   9       24.39       25.91      1.67 o 
  -5   5   9      290.29      296.39      5.38 o 
  -4   5   9      179.27      194.01      4.36 o 
  -3   5   9      122.29      121.88      3.51 o 
  -2   5   9       71.68       60.88      2.70 o 
  -1   5   9       40.29       41.64      2.24 o 
  -4   6   9      210.79      219.21      4.97 o 
  -3   6   9        5.74        7.24      1.40 o 
   1  -6  10      111.76      113.15      3.41 o 
  -2  -5  10       36.03       37.07      1.90 o 
  -1  -5  10      117.70      117.83      3.22 o 
   0  -5  10      258.09      258.25      4.98 o 
   1  -5  10       53.42       51.83      2.23 o 
   2  -5  10        9.64       11.51      1.27 o 
   3  -5  10      126.06      126.72      3.54 o 
  -3  -4  10       36.49       36.83      1.22 o 
  -2  -4  10      111.46      105.22      2.07 o 
  -1  -4  10       53.65       50.48      2.04 o 
   0  -4  10      136.49      131.76      3.32 o 
   1  -4  10       20.43       19.97      1.45 o 
   2  -4  10        0.43        1.27      0.76 o 
   3  -4  10      132.04      131.27      3.47 o 
  -4  -3  10        7.44        7.32      0.89 o 
  -3  -3  10      138.95      126.86      2.38 o 
  -2  -3  10      328.25      317.26      4.89 o 
  -1  -3  10      355.10      348.11      3.47 o 
   0  -3  10      108.85      107.26      2.85 o 
   1  -3  10       47.04       51.30      2.05 o 
   2  -3  10      169.39      174.31      3.87 o 
   3  -3  10       14.55       13.72      0.87 o 
  -4  -2  10       83.66       85.61      2.38 o 
  -3  -2  10       35.96       31.48      1.95 o 
  -2  -2  10        6.57        7.66      0.56 o 
  -1  -2  10      366.95      367.98      3.45 o 
   0  -2  10      228.12      221.52      4.13 o 
   1  -2  10       31.80       34.65      1.62 o 
   2  -2  10      130.03      124.46      2.15 o 
   3  -2  10      197.04      184.30      2.84 o 
  -5  -1  10        9.62       11.25      1.05 o 
  -4  -1  10      271.73      274.14      4.40 o 
  -3  -1  10      216.68      209.15      2.54 o 
  -2  -1  10      122.01      128.02      1.84 o 
  -1  -1  10      152.24      150.21      3.19 o 
   0  -1  10      200.16      192.16      3.77 o 
   1  -1  10      305.39      296.35      3.43 o 
   2  -1  10       16.54       15.43      0.87 o 
   3  -1  10        8.16        9.19      0.82 o 
  -5   0  10       25.74       27.64      1.45 o 
  -4   0  10       68.56       62.87      1.94 o 
  -3   0  10      179.36      185.76      3.46 o 
  -2   0  10      633.82      630.63      6.50 o 
  -1   0  10       21.77       20.22      0.91 o 
   0   0  10        2.61        1.78      0.51 o 
   1   0  10      342.96      327.72      4.87 o 
   2   0  10      566.05      533.75      5.44 o 
   3   0  10       31.42       35.94      2.01 o 
  -6   1  10       11.30       12.97      1.17 o 
  -5   1  10      118.28      119.91      2.88 o 
  -4   1  10      326.53      322.81      4.71 o 
  -3   1  10      247.21      267.96      2.86 o 
  -2   1  10       52.06       53.60      1.00 o 
  -1   1  10       88.20       87.13      2.20 o 
   0   1  10      134.01      138.25      2.74 o 
   1   1  10       10.30       12.23      2.31 o 
   2   1  10       60.22       61.32      2.46 o 
  -6   2  10        6.50        6.47      0.92 o 
  -5   2  10       68.00       58.38      2.00 o 
  -4   2  10      114.78      122.10      2.74 o 
  -3   2  10      360.12      356.97      2.91 o 
  -2   2  10       12.68       13.27      0.61 o 
  -1   2  10       79.35       75.92      1.71 o 
   0   2  10      423.18      387.22      6.19 o 
   1   2  10      212.36      200.20      4.40 o 
   2   2  10        3.04        0.96      0.96 o 
  -6   3  10      265.48      271.56      4.89 o 
  -5   3  10      206.08      204.00      2.74 o 
  -4   3  10        0.47        1.01      0.63 o 
  -3   3  10       82.12       83.03      1.67 o 
  -2   3  10      175.74      178.29      4.03 o 
  -1   3  10      339.95      338.75      5.96 o 
   0   3  10       19.68       18.82      1.69 o 
   1   3  10       28.81       25.19      1.86 o 
  -6   4  10      107.26      100.19      2.05 o 
  -5   4  10       97.73       95.82      1.95 o 
  -4   4  10      148.54      149.77      3.66 o 
  -3   4  10        0.50       -0.25      0.94 o 
  -2   4  10       54.26       60.37      2.62 o 
  -1   4  10      218.24      223.38      4.96 o 
   0   4  10      138.94      141.42      4.05 o 
  -5   5  10        5.17        4.53      1.09 o 
  -4   5  10       12.36       15.49      1.58 o 
  -3   5  10      104.65      108.02      3.47 o 
  -2   5  10       57.20       52.47      2.66 o 
  -1  -5  11        0.29       -0.95      0.72 o 
   0  -5  11       17.08       15.94      1.45 o 
   1  -5  11        0.44        1.42      0.84 o 
   2  -5  11       83.78       89.14      3.06 o 
  -2  -4  11      254.13      244.92      3.14 o 
  -1  -4  11      203.28      189.08      4.14 o 
   0  -4  11        1.93        0.89      0.74 o 
   1  -4  11       10.85        9.92      1.21 o 
   2  -4  11       81.70       80.66      2.79 o 
  -3  -3  11      143.74      134.70      3.68 o 
  -2  -3  11        0.63        0.44      0.37 o 
  -1  -3  11       75.74       75.92      2.46 o 
   0  -3  11        3.58        3.65      0.87 o 
   1  -3  11      196.30      187.61      4.12 o 
   2  -3  11        2.00        2.20      0.81 o 
   3  -3  11       72.40       71.10      2.68 o 
  -4  -2  11       23.04       22.78      1.34 o 
  -3  -2  11      366.54      344.09      4.93 o 
  -2  -2  11       41.14       41.05      1.12 o 
  -1  -2  11        1.20        3.01      0.78 o 
   0  -2  11      209.69      205.23      4.13 o 
   1  -2  11      423.06      411.36      6.46 o 
   2  -2  11      202.91      184.26      4.12 o 
   3  -2  11       33.37       31.55      1.28 o 
  -5  -1  11      246.90      248.33      4.56 o 
  -4  -1  11      184.32      179.50      3.51 o 
  -3  -1  11       46.42       44.48      1.19 o 
  -2  -1  11       50.63       54.13      1.24 o 
  -1  -1  11        4.43        3.11      0.76 o 
   0  -1  11      387.33      379.32      5.93 o 
   1  -1  11       12.92       13.61      0.84 o 
   2  -1  11      226.60      215.77      3.13 o 
  -5   0  11       18.55       21.07      1.35 o 
  -4   0  11      491.94      489.33      6.35 o 
  -3   0  11       80.77       84.43      1.57 o 
  -2   0  11       37.50       38.10      1.04 o 
  -1   0  11      134.65      139.17      3.19 o 
   0   0  11      249.34      250.62      3.22 o 
   1   0  11      139.89      124.65      4.83 o 
   2   0  11        0.66        0.16      0.50 o 
  -5   1  11        9.48        9.07      0.98 o 
  -4   1  11       17.60       16.79      1.10 o 
  -3   1  11      344.83      360.62      3.59 o 
  -2   1  11       57.50       58.53      2.05 o 
  -1   1  11      223.98      220.61      2.97 o 
   0   1  11        2.88        2.77      0.58 o 
   1   1  11      296.79      292.90      3.81 o 
   2   1  11      142.70      142.42      3.87 o 
  -5   2  11      377.00      365.08      5.53 o 
  -4   2  11        8.05       10.48      0.96 o 
  -3   2  11       24.02       27.00      0.82 o 
  -2   2  11      162.55      160.79      2.53 o 
  -1   2  11      412.26      417.91      6.57 o 
   0   2  11       97.50       89.12      2.93 o 
   1   2  11       20.60       15.76      1.56 o 
  -5   3  11        3.81        5.18      0.88 o 
  -4   3  11      105.98      110.69      2.02 o 
  -3   3  11        0.86        1.84      0.98 o 
  -2   3  11      178.66      180.71      4.23 o 
  -1   3  11       54.45       53.56      2.51 o 
   0   3  11      376.62      388.39      6.87 o 
  -5   4  11        2.24        3.80      1.33 o 
  -4   4  11       28.85       29.25      1.86 o 
  -3   4  11       82.15       85.77      3.04 o 
  -2   4  11      169.27      192.45      4.65 o 
  -1   4  11       15.61       16.61      1.80 o 
  -1  -4  12       12.82       13.56      1.34 o 
   0  -4  12      107.72      107.48      3.23 o 
   1  -4  12      108.17      115.38      3.40 o 
  -3  -3  12        5.07        5.68      0.64 o 
  -2  -3  12      183.54      182.33      2.56 o 
  -1  -3  12       46.82       49.06      2.15 o 
   0  -3  12       28.16       27.68      1.64 o 
   1  -3  12       78.33       80.39      2.78 o 
   2  -3  12      225.75      231.88      4.96 o 
  -3  -2  12        7.52        9.28      0.71 o 
  -2  -2  12        2.20        2.56      0.88 o 
  -1  -2  12      171.86      177.48      3.94 o 
   0  -2  12      334.86      321.65      5.63 o 
   1  -2  12       28.29       27.76      1.68 o 
   2  -2  12        3.40        4.54      1.00 o 
  -4  -1  12        9.89       11.44      1.05 o 
  -3  -1  12      218.64      232.19      2.91 o 
  -2  -1  12        4.95        7.53      0.95 o 
  -1  -1  12       18.22       23.54      1.51 o 
   0  -1  12      240.83      242.63      4.72 o 
   1  -1  12      422.45      433.50      6.98 o 
   2  -1  12       17.37       13.63      0.97 o 
  -5   0  12      245.01      237.93      4.42 o 
  -4   0  12        0.49        1.47      0.61 o 
  -3   0  12       27.66       27.71      0.99 o 
  -2   0  12      439.73      451.09      6.58 o 
  -1   0  12      189.37      191.03      4.03 o 
   0   0  12       15.65       13.45      1.27 o 
   1   0  12        2.42        3.97      0.66 o 
  -5   1  12        2.85        2.86      0.76 o 
  -4   1  12      214.44      217.35      3.90 o 
  -3   1  12       78.21       86.92      1.68 o 
  -2   1  12      110.53      110.00      2.92 o 
  -1   1  12      242.66      241.83      3.96 o 
   0   1  12      202.60      216.19      3.21 o 
   1   1  12        0.53        1.40      1.00 o 
  -5   2  12        2.25        0.55      0.66 o 
  -4   2  12       36.47       40.19      1.72 o 
  -2   2  12       80.32       82.11      1.99 o 
  -1   2  12        0.37       -0.26      1.13 o 
   0   2  12       38.41       33.95      2.09 o 
  -4   3  12        8.54        8.73      0.98 o 
  -3   3  12        4.77        4.32      1.25 o 
  -2   3  12      179.18      187.46      4.46 o 
  -1   3  12      254.57      279.77      5.73 o 
  -1  -3  13       17.94       19.16      1.54 o 
   0  -3  13      224.56      226.49      4.89 o 
  -3  -2  13       51.90       50.12      1.41 o 
  -2  -2  13      169.81      179.22      4.07 o 
  -1  -2  13        6.18        5.16      0.96 o 
   0  -2  13        4.58        4.67      0.99 o 
   1  -2  13      192.39      186.12      4.40 o 
  -3  -1  13       30.29       28.60      1.67 o 
  -2  -1  13        1.32        2.17      0.77 o 
  -1  -1  13      288.77      298.13      5.41 o 
   0  -1  13      212.40      228.79      4.79 o 
  -4   0  13       53.85       58.32      2.02 o 
  -3   0  13      283.24      293.31      5.13 o 
  -2   0  13        5.81        5.91      0.94 o 
  -1   0  13        1.71        0.89      0.77 o 
   0   0  13      130.01      131.25      3.52 o 
  -4   1  13        3.10        3.30      0.77 o 
  -2   1  13      557.55      550.60      7.80 o 
  -1   1  13      110.52      118.13      3.28 o 
   0   1  13       70.16       88.45      2.11 o 
  -4   2  13      175.73      189.82      3.77 o 
  -2   2  13        5.01        4.78      0.91 o 
                                                 
